# Supplementary material for: Functional Screenings Identify Regulatory Variants Associated with Breast Cancer Susceptibility
Source: Curr Issues Mol Biol. 2021 Oct 26;43(3):1756–77. doi: 10.3390/cimb43030124 (PMC8928974; doi:10.3390/cimb43030124)
Supplement: Supplementary file 1 [file cimb-43-00124-s001.zip › Supplementary Tables.xlsx]

## Sheet: Table S1
DATE ADDED TO CATALOG	PUBMEDID	FIRST AUTHOR	DATE	JOURNAL	LINK	STUDY	DISEASE/TRAIT	INITIAL SAMPLE SIZE	REPLICATION SAMPLE SIZE	REGION	CHR_ID	CHR_POS	REPORTED GENE(S)	MAPPED_GENE	UPSTREAM_GENE_ID	DOWNSTREAM_GENE_ID	SNP_GENE_IDS	UPSTREAM_GENE_DISTANCE	DOWNSTREAM_GENE_DISTANCE	STRONGEST SNP-RISK ALLELE	SNPS	MERGED	SNP_ID_CURRENT	CONTEXT	INTERGENIC	RISK ALLELE FREQUENCY	P-VALUE	PVALUE_MLOG	P-VALUE (TEXT)	OR or BETA	95% CI (TEXT)	PLATFORM [SNPS PASSING QC]	CNV	MAPPED_TRAIT	MAPPED_TRAIT_URI
2008-06-16	17529973	Hunter DJ	2007-05-27	Nat Genet	www.ncbi.nlm.nih.gov/pubmed/17529973	A genome-wide association study identifies alleles in FGFR2 associated with risk of sporadic postmenopausal breast cancer.	Breast cancer	1,145 European ancestry cases, 1,142 European ancestry controls	874 European ancestry cases, 1,478 European ancestry controls, 302 cases, 594 controls	10q26.13	10	121586676	FGFR2	FGFR2			2263			rs1219648-G	rs1219648		1219648	intron_variant	0	0.4	1e-10	10		1.2	[1.07-1.42]	Illumina [528173]	N	breast carcinoma	http://www.ebi.ac.uk/efo/EFO_0000305
2008-06-16	17529967	Easton DF	2007-05-27	Nature	www.ncbi.nlm.nih.gov/pubmed/17529967	Genome-wide association study identifies novel breast cancer susceptibility loci.	Breast cancer	390 cases,364 controls	26,646 cases,24,889 controls	8q24.21	8	127343372	intergenic	CASC8, CASC21			727677, 103021164			rs13281615-C	rs13281615		13281615	intron_variant	0	0.4	5e-12	11.301		1.08	[1.05-1.11]	Perlegen [205586]	N	breast carcinoma	http://www.ebi.ac.uk/efo/EFO_0000305
2008-06-16	17529974	Stacey SN	2007-05-27	Nat Genet	www.ncbi.nlm.nih.gov/pubmed/17529974	Common variants on chromosomes 2q35 and 16q12 confer susceptibility to estrogen receptor-positive breast cancer.	Breast cancer	1,599 European ancestry cases, 11,546 European ancestry controls	2,954 European ancestry cases, 5,967 European ancestry controls, Up to 561 Japanese ancestry cases, Up to 565 Japanese ancestry control, Up to 422 African American cases, Up to 448 African American controls, Up to 418 Hispanic cases, Up to 422 Hispanic controls, Up to 148 cases, Up to 293 controls	2q35	2	217041109	intergenic	LOC101928278			101928278			rs13387042-A	rs13387042		13387042	intergenic_variant	0	0.5	1e-13	13		1.2	[1.14-1.26]	Illumina [311524]	N	breast carcinoma	http://www.ebi.ac.uk/efo/EFO_0000305
2008-06-16	18326623	Gold B	2008-03-11	Proc Natl Acad Sci U S A	www.ncbi.nlm.nih.gov/pubmed/18326623	Genome-wide association study provides evidence for a breast cancer risk locus at 6q22.33.	Breast cancer	249 Ashkenazi Jewish non-BRCA1/2 carriers cases, 299 Ashkenazi Jewish non-BRCA1/2 carriers controls	1,193 Ashkenazi Jewish non-BRCA1/2 carriers cases,1,166 Ashkenazi Jewish non-BRCA1/2 carriers controls	6q22.33	6	127279485	ECHDC1, RNF146	RNF146			81847			rs2180341-G	rs2180341		2180341	intron_variant	0	0.21	3e-08	7.52288		1.41	[1.25-1.59]	Affymetrix [150080]	N	breast carcinoma	http://www.ebi.ac.uk/efo/EFO_0000305
2008-06-16	17529967	Easton DF	2007-05-27	Nature	www.ncbi.nlm.nih.gov/pubmed/17529967	Genome-wide association study identifies novel breast cancer susceptibility loci.	Breast cancer	390 cases,364 controls	26,646 cases,24,889 controls	10q26.13	10	121592803	FGFR2	FGFR2			2263			rs2981582-A	rs2981582		2981582	intron_variant	0	0.38	2e-76	75.699		1.26	[1.23-1.30]	Perlegen [205586]	N	breast carcinoma	http://www.ebi.ac.uk/efo/EFO_0000305
2008-06-16	17529967	Easton DF	2007-05-27	Nature	www.ncbi.nlm.nih.gov/pubmed/17529967	Genome-wide association study identifies novel breast cancer susceptibility loci.	Breast cancer	390 cases,364 controls	26,646 cases,24,889 controls	16q12.1	16	52552429	TNRC9, LOC643714	CASC16			643714			rs3803662-T	rs3803662		3803662	non_coding_transcript_exon_variant	0	0.25	1e-36	36		1.2	[1.16-1.24]	Perlegen [205586]	N	breast carcinoma	http://www.ebi.ac.uk/efo/EFO_0000305
2008-06-16	17529967	Easton DF	2007-05-27	Nature	www.ncbi.nlm.nih.gov/pubmed/17529967	Genome-wide association study identifies novel breast cancer susceptibility loci.	Breast cancer	390 cases,364 controls	26,646 cases,24,889 controls	11p15.5	11	1887776	LSP1	LSP1			4046			rs3817198-C	rs3817198		3817198	intron_variant	0	0.3	3e-09	8.52288		1.07	[1.04-1.11]	Perlegen [205586]	N	breast carcinoma	http://www.ebi.ac.uk/efo/EFO_0000305
2008-06-16	17529967	Easton DF	2007-05-27	Nature	www.ncbi.nlm.nih.gov/pubmed/17529967	Genome-wide association study identifies novel breast cancer susceptibility loci.	Breast cancer	390 cases,364 controls	26,646 cases,24,889 controls	5q11.2	5	56736057	MAP3K1	LOC101928448 - LOC105378979	101928448	105378979		129825	34270	rs889312-C	rs889312		889312	regulatory_region_variant	1	0.28	7e-20	19.1549		1.13	[1.10-1.16]	Perlegen [205586]	N	breast carcinoma	http://www.ebi.ac.uk/efo/EFO_0000305
2008-06-16	17529967	Easton DF	2007-05-27	Nature	www.ncbi.nlm.nih.gov/pubmed/17529967	Genome-wide association study identifies novel breast cancer susceptibility loci.	Breast cancer	390 cases,364 controls	26,646 cases,24,889 controls	5p12	5	45285616	intergenic	HCN1			348980			rs981782-C	rs981782		981782	intron_variant	0	0.53	9e-06	5.04576		1.04	[1.01-1.08]	Perlegen [205586]	N	breast carcinoma	http://www.ebi.ac.uk/efo/EFO_0000305
2008-09-10	17903305	Murabito JM	2007-09-19	BMC Med Genet	www.ncbi.nlm.nih.gov/pubmed/17903305	A genome-wide association study of breast and prostate cancer in the NHLBI's Framingham Heart Study.	Breast cancer	58 cases, 665 controls	NA	7q11.22	7	67594280	intergenic	LOC105375337 - LOC105375340	105375337	105375340		238005	1371	rs10263639-?	rs10263639		10263639	intergenic_variant	1	NR	3e-06	5.52288				Affymetrix [70897]	N	breast carcinoma	http://www.ebi.ac.uk/efo/EFO_0000305
2008-09-10	17903305	Murabito JM	2007-09-19	BMC Med Genet	www.ncbi.nlm.nih.gov/pubmed/17903305	A genome-wide association study of breast and prostate cancer in the NHLBI's Framingham Heart Study.	Breast cancer	58 cases, 665 controls	NA	2p16.1	2	59272212	intergenic	LOC101927285, LOC105374754			101927285, 105374754			rs10490113-?	rs10490113		10490113	intron_variant	0	NR	5e-06	5.30103				Affymetrix [70897]	N	breast carcinoma	http://www.ebi.ac.uk/efo/EFO_0000305
2008-09-10	17903305	Murabito JM	2007-09-19	BMC Med Genet	www.ncbi.nlm.nih.gov/pubmed/17903305	A genome-wide association study of breast and prostate cancer in the NHLBI's Framingham Heart Study.	Breast cancer	58 cases, 665 controls	NA	12q21.1	12	73596057	intergenic	LOC105369839 - RPL31P48	105369839	645654		253086	52583	rs1154865-?	rs1154865		1154865	intergenic_variant	1	NR	7e-07	6.1549				Affymetrix [70897]	N	breast carcinoma	http://www.ebi.ac.uk/efo/EFO_0000305
2008-09-10	17903305	Murabito JM	2007-09-19	BMC Med Genet	www.ncbi.nlm.nih.gov/pubmed/17903305	A genome-wide association study of breast and prostate cancer in the NHLBI's Framingham Heart Study.	Breast cancer	58 cases, 665 controls	NA	15q21.1	15	48608389	FBN1	FBN1			2200			rs1876206-?	rs1876206		1876206	intron_variant	0	NR	6e-06	5.22185				Affymetrix [70897]	N	breast carcinoma	http://www.ebi.ac.uk/efo/EFO_0000305
2008-09-10	17903305	Murabito JM	2007-09-19	BMC Med Genet	www.ncbi.nlm.nih.gov/pubmed/17903305	A genome-wide association study of breast and prostate cancer in the NHLBI's Framingham Heart Study.	Breast cancer	58 cases, 665 controls	NA	13q32.1	13	95222702	ABCC4	ABCC4			10257			rs1926657-?	rs1926657		1926657	intron_variant	0	NR	2e-06	5.69897				Affymetrix [70897]	N	breast carcinoma	http://www.ebi.ac.uk/efo/EFO_0000305
2008-09-10	17903305	Murabito JM	2007-09-19	BMC Med Genet	www.ncbi.nlm.nih.gov/pubmed/17903305	A genome-wide association study of breast and prostate cancer in the NHLBI's Framingham Heart Study.	Breast cancer	58 cases, 665 controls	NA	18q21.2	18	55997051	intergenic	LOC101927273 - LOC642484	101927273	642484		76852	6239	rs1978503-?	rs1978503		1978503	intron_variant	1	NR	1e-06	6				Affymetrix [70897]	N	breast carcinoma	http://www.ebi.ac.uk/efo/EFO_0000305
2008-09-10	17903305	Murabito JM	2007-09-19	BMC Med Genet	www.ncbi.nlm.nih.gov/pubmed/17903305	A genome-wide association study of breast and prostate cancer in the NHLBI's Framingham Heart Study.	Breast cancer	58 cases, 665 controls	NA	17q21.33	17	50196930	COL1A1	COL1A1			1277			rs2075555-?	rs2075555		2075555	intron_variant	0	NR	8e-08	7.09691				Affymetrix [70897]	N	breast carcinoma	http://www.ebi.ac.uk/efo/EFO_0000305
2008-09-10	17903305	Murabito JM	2007-09-19	BMC Med Genet	www.ncbi.nlm.nih.gov/pubmed/17903305	A genome-wide association study of breast and prostate cancer in the NHLBI's Framingham Heart Study.	Breast cancer	58 cases, 665 controls	NA	21q21.3	21	29805194	GRIK1	GRIK1			2897			rs458685-?	rs458685		458685	intron_variant	0	NR	6e-06	5.22185				Affymetrix [70897]	N	breast carcinoma	http://www.ebi.ac.uk/efo/EFO_0000305
2008-09-10	17903305	Murabito JM	2007-09-19	BMC Med Genet	www.ncbi.nlm.nih.gov/pubmed/17903305	A genome-wide association study of breast and prostate cancer in the NHLBI's Framingham Heart Study.	Breast cancer	58 cases, 665 controls	NA	5q34	5	164462274	intergenic	LOC101927835			101927835			rs6556756-?	rs6556756		6556756	intron_variant	0	NR	5e-07	6.30103				Affymetrix [70897]	N	breast carcinoma	http://www.ebi.ac.uk/efo/EFO_0000305
2008-10-14	18463975	Kibriya MG	2008-05-08	Breast Cancer Res Treat	www.ncbi.nlm.nih.gov/pubmed/18463975	A pilot genome-wide association study of early-onset breast cancer.	Breast cancer	26 European ancestry cases, 3 Hispanic cases, 1 African American case, 26 European ancestry controls, 3 Hispanic controls, 1 African American control	NA	16q23.1	16	74438798	GLG1	CLEC18B - GLG1	497190	2734		16550	8629	3-SNP haplotype 1	rs10871290		10871290	downstream_gene_variant	1	0.34	4e-07	6.39794				Affymetrix [200220]	N	breast carcinoma	http://www.ebi.ac.uk/efo/EFO_0000305
2009-02-28	19219042	Zheng W	2009-02-15	Nat Genet	www.ncbi.nlm.nih.gov/pubmed/19219042	Genome-wide association study identifies a new breast cancer susceptibility locus at 6q25.1.	Breast cancer	1,505 Chinese ancestry cases, 1,522 Chinese ancestry controls	5,026 Chinese ancestry cases, 2,476 Chinese ancestry controls, 1,591 European ancestry cases, 1,466 European ancestry controls	6q25.1	6	151627231	ESR1, C6orf97	LOC105378058			105378058			rs2046210-A	rs2046210		2046210	intergenic_variant	0	0.37	2e-15	14.699		1.29	[1.21-1.37]	Affymetrix [up to 607728]	N	breast carcinoma	http://www.ebi.ac.uk/efo/EFO_0000305
2009-04-03	19330030	Thomas G	2009-03-29	Nat Genet	www.ncbi.nlm.nih.gov/pubmed/19330030	A multistage genome-wide association study in breast cancer identifies two new risk alleles at 1p11.2 and 14q24.1 (RAD51L1).	Breast cancer	1,145 European ancestry cases, 1,142 European ancestry controls	8,625 European ancestry cases, 9,657 European ancestry controls	1p11.2	1	121538815	intergenic	EMBP1			647121			rs11249433-C	rs11249433		11249433	intron_variant	0	0.39	7e-10	9.1549		1.16	[1.09-1.24] (Het)	Illumina [528173]	N	breast carcinoma	http://www.ebi.ac.uk/efo/EFO_0000305
2009-04-03	19330030	Thomas G	2009-03-29	Nat Genet	www.ncbi.nlm.nih.gov/pubmed/19330030	A multistage genome-wide association study in breast cancer identifies two new risk alleles at 1p11.2 and 14q24.1 (RAD51L1).	Breast cancer	1,145 European ancestry cases, 1,142 European ancestry controls	8,625 European ancestry cases, 9,657 European ancestry controls	5q11.2	5	56727256	MAP3K1	LOC101928448 - LOC105378979	101928448	105378979		121024	43071	rs16886165-G	rs16886165		16886165	intergenic_variant	1	0.15	5e-07	6.30103		1.23	[1.12-1.35] (Het)	Illumina [528173]	N	breast carcinoma	http://www.ebi.ac.uk/efo/EFO_0000305
2009-04-03	19330030	Thomas G	2009-03-29	Nat Genet	www.ncbi.nlm.nih.gov/pubmed/19330030	A multistage genome-wide association study in breast cancer identifies two new risk alleles at 1p11.2 and 14q24.1 (RAD51L1).	Breast cancer	1,145 European ancestry cases, 1,142 European ancestry controls	8,625 European ancestry cases, 9,657 European ancestry controls	10q26.13	10	121577821	FGFR2	FGFR2			2263			rs2981579-T	rs2981579		2981579	intron_variant	0	0.41	2e-10	9.69897		1.17	[1.07-1.27] (Het)	Illumina [528173]	N	breast carcinoma	http://www.ebi.ac.uk/efo/EFO_0000305
2009-04-03	19330030	Thomas G	2009-03-29	Nat Genet	www.ncbi.nlm.nih.gov/pubmed/19330030	A multistage genome-wide association study in breast cancer identifies two new risk alleles at 1p11.2 and 14q24.1 (RAD51L1).	Breast cancer	1,145 European ancestry cases, 1,142 European ancestry controls	8,625 European ancestry cases, 9,657 European ancestry controls	14q24.1	14	68567965	RAD51L1	RAD51B			5890			rs999737-C	rs999737		999737	intron_variant	0	0.76	2e-07	6.69897		1.06	[1.01-1.14] (Het)	Illumina [528173]	N	breast carcinoma	http://www.ebi.ac.uk/efo/EFO_0000305
2010-06-02	20453838	Turnbull C	2010-05-09	Nat Genet	www.ncbi.nlm.nih.gov/pubmed/20453838	Genome-wide association study identifies five new breast cancer susceptibility loci.	Breast cancer	3,659 European ancestry cases, 4,897 European ancestry controls	12,576 European ancestry cases, 12,223 European ancestry controls	9p21.3	9	22062135	CDKN2A, CDKN2B	CDKN2B-AS1			100048912			rs1011970-T	rs1011970		1011970	intron_variant	0	0.17	3e-08	7.52288		1.09	[1.04-1.14]	Illumina [582886]	N	breast carcinoma	http://www.ebi.ac.uk/efo/EFO_0000305
2010-06-02	20453838	Turnbull C	2010-05-09	Nat Genet	www.ncbi.nlm.nih.gov/pubmed/20453838	Genome-wide association study identifies five new breast cancer susceptibility loci.	Breast cancer	3,659 European ancestry cases, 4,897 European ancestry controls	12,576 European ancestry cases, 12,223 European ancestry controls	10q21.2	10	62518923	ZNF365	ZNF365			22891			rs10995190-G	rs10995190		10995190	intron_variant	0	0.85	5e-15	14.301		1.16	[1.10-1.22]	Illumina [582886]	N	breast carcinoma	http://www.ebi.ac.uk/efo/EFO_0000305
2010-06-02	20453838	Turnbull C	2010-05-09	Nat Genet	www.ncbi.nlm.nih.gov/pubmed/20453838	Genome-wide association study identifies five new breast cancer susceptibility loci.	Breast cancer	3,659 European ancestry cases, 4,897 European ancestry controls	12,576 European ancestry cases, 12,223 European ancestry controls	8q24.21	8	127375606	intergenic	CASC8, CASC21			727677, 103021164			rs1562430-T	rs1562430		1562430	intron_variant	0	0.58	6e-07	6.22185		1.17	[1.10-1.25]	Illumina [582886]	N	breast carcinoma	http://www.ebi.ac.uk/efo/EFO_0000305
2010-06-02	20453838	Turnbull C	2010-05-09	Nat Genet	www.ncbi.nlm.nih.gov/pubmed/20453838	Genome-wide association study identifies five new breast cancer susceptibility loci.	Breast cancer	3,659 European ancestry cases, 4,897 European ancestry controls	12,576 European ancestry cases, 12,223 European ancestry controls	10p15.1	10	5844771	ANKRD16, FBXO18	GDI2 - TRV-TAC3-1	2665	100189342		31222	8940	rs2380205-C	rs2380205		2380205	upstream_gene_variant	1	0.57	5e-07	6.30103		1.06	[1.02-1.10]	Illumina [582886]	N	breast carcinoma	http://www.ebi.ac.uk/efo/EFO_0000305
2010-06-02	20453838	Turnbull C	2010-05-09	Nat Genet	www.ncbi.nlm.nih.gov/pubmed/20453838	Genome-wide association study identifies five new breast cancer susceptibility loci.	Breast cancer	3,659 European ancestry cases, 4,897 European ancestry controls	12,576 European ancestry cases, 12,223 European ancestry controls	6q25.1	6	151592978	ESR1, C6orf97	CCDC170			80129			rs3757318-A	rs3757318		3757318	intron_variant	0	0.07	3e-06	5.52288		1.3	[1.17-1.46]	Illumina [582886]	N	breast carcinoma	http://www.ebi.ac.uk/efo/EFO_0000305
2010-06-02	20453838	Turnbull C	2010-05-09	Nat Genet	www.ncbi.nlm.nih.gov/pubmed/20453838	Genome-wide association study identifies five new breast cancer susceptibility loci.	Breast cancer	3,659 European ancestry cases, 4,897 European ancestry controls	12,576 European ancestry cases, 12,223 European ancestry controls	3p24.1	3	27374522	SLC4A7	SLC4A7			9497			rs4973768-T	rs4973768		4973768	3_prime_UTR_variant	0	0.47	6e-07	6.22185		1.16	[1.10-1.24]	Illumina [582886]	N	breast carcinoma	http://www.ebi.ac.uk/efo/EFO_0000305
2010-06-02	20453838	Turnbull C	2010-05-09	Nat Genet	www.ncbi.nlm.nih.gov/pubmed/20453838	Genome-wide association study identifies five new breast cancer susceptibility loci.	Breast cancer	3,659 European ancestry cases, 4,897 European ancestry controls	12,576 European ancestry cases, 12,223 European ancestry controls	11q13.3	11	69513996	FGF3, MYEOV, CCND1, ORAOV1, FGF19, FGF4	LINC01488 - CCND1	101928292	595		20453	127109	rs614367-T	rs614367		614367	intergenic_variant	1	0.15	3e-15	14.5229		1.15	[1.10-1.20]	Illumina [582886]	N	breast carcinoma	http://www.ebi.ac.uk/efo/EFO_0000305
2010-06-02	20453838	Turnbull C	2010-05-09	Nat Genet	www.ncbi.nlm.nih.gov/pubmed/20453838	Genome-wide association study identifies five new breast cancer susceptibility loci.	Breast cancer	3,659 European ancestry cases, 4,897 European ancestry controls	12,576 European ancestry cases, 12,223 European ancestry controls	10q22.3	10	79081391	ZMIZ1	ZMIZ1			57178			rs704010-A	rs704010		704010	intron_variant	0	0.39	4e-09	8.39794		1.07	[1.03-1.11]	Illumina [582886]	N	breast carcinoma	http://www.ebi.ac.uk/efo/EFO_0000305
2010-06-02	20453838	Turnbull C	2010-05-09	Nat Genet	www.ncbi.nlm.nih.gov/pubmed/20453838	Genome-wide association study identifies five new breast cancer susceptibility loci.	Breast cancer	3,659 European ancestry cases, 4,897 European ancestry controls	12,576 European ancestry cases, 12,223 European ancestry controls	11p15.5	11	1920716	LSP1	TNNT3			7140			rs909116-T	rs909116		909116	intron_variant	0	0.53	7e-07	6.1549		1.17	[1.10-1.24]	Illumina [582886]	N	breast carcinoma	http://www.ebi.ac.uk/efo/EFO_0000305
2010-07-12	20585626	Long J	2010-06-24	PLoS Genet	www.ncbi.nlm.nih.gov/pubmed/20585626	Identification of a functional genetic variant at 16q12.1 for breast cancer risk: results from the Asia Breast Cancer Consortium.	Breast cancer	2,073 Chinese ancestry cases, 2,084 Chinese ancestry controls	15,159 East Asian ancestry cases, 12,993 East Asian ancestry controls, 2,797 European ancestry cases, 2,662 European ancestry controls	16q12.1	16	52565276	TOX3	CASC16			643714			rs4784227-T	rs4784227		4784227	intron_variant	0	0.24	1e-28	28	(all races combined)	1.24	[1.20-1.29]	Affymetrix [684457]	N	breast carcinoma	http://www.ebi.ac.uk/efo/EFO_0000305
2010-10-07	20852631	Antoniou AC	2010-09-19	Nat Genet	www.ncbi.nlm.nih.gov/pubmed/20852631	A locus on 19p13 modifies risk of breast cancer in BRCA1 mutation carriers and is associated with hormone receptor-negative breast cancer in the general population.	Breast cancer	1,193 European ancestry cases, 1,190 European ancestry controls	2,974 European ancestry cases, 3,012 European ancestry controls	19p13.11	19	17278895	ANKLE1, C19orf62, ABHD8	BABAM1			29086			rs8170-A	rs8170		8170	synonymous_variant	0	0.17	2e-09	8.69897		1.26	[1.17-1.35]	Illumina [555616]	N	breast carcinoma	http://www.ebi.ac.uk/efo/EFO_0000305
2010-10-15	20872241	Li J	2010-09-26	Breast Cancer Res Treat	www.ncbi.nlm.nih.gov/pubmed/20872241	A combined analysis of genome-wide association studies in breast cancer.	Breast cancer	2,702 European ancestry female cases, 5,726 European ancestry controls	Up to 7,386 cases, 7,576 controls	5p12	5	44874903	MRPS30	MRPS30 - LOC105374751	10884	105374751		59389	351621	rs7716600-A	rs7716600		7716600	intergenic_variant	1	0.23	7e-07	6.1549		1.24	[1.14-1.34]	Illumina [285984]	N	breast carcinoma	http://www.ebi.ac.uk/efo/EFO_0000305
2010-12-09	21060860	Gaudet MM	2010-10-28	PLoS Genet	www.ncbi.nlm.nih.gov/pubmed/21060860	Common genetic variants and modification of penetrance of BRCA2-associated breast cancer.	Breast cancer in BRCA2 mutation carriers	899 European ancestry cases, 804 European ancestry controls	1,264 European ancestry cases, 1,222 European ancestry controls	10q26.13	10	121586602	FGFR2	FGFR2			2263			rs2981575-?	rs2981575		2981575	intron_variant	0	0.42	1e-08	8		1.28	[1.18-1.39]	Affymetrix [592163]	N	breast carcinoma	http://www.ebi.ac.uk/efo/EFO_0000305
2011-04-13	21424380	Sehrawat B	2011-03-19	Hum Genet	www.ncbi.nlm.nih.gov/pubmed/21424380	Potential novel candidate polymorphisms identified in genome-wide association study for breast cancer susceptibility.	Breast cancer	302 European ancestry female cases, 321 European ancestry female controls	1,153 European ancestry female cases, 1,215 European ancestry female controls	19q13.41	19	51869723	ZNF577	ZNF577			84765			rs10411161-T	rs10411161		10411161	downstream_gene_variant	0	0.13	7e-06	5.1549		1.42	[1.22-1.65]	Affymetrix [782838]	N	breast carcinoma	http://www.ebi.ac.uk/efo/EFO_0000305
2011-04-13	21424380	Sehrawat B	2011-03-19	Hum Genet	www.ncbi.nlm.nih.gov/pubmed/21424380	Potential novel candidate polymorphisms identified in genome-wide association study for breast cancer susceptibility.	Breast cancer	302 European ancestry female cases, 321 European ancestry female controls	1,153 European ancestry female cases, 1,215 European ancestry female controls	5p15.2	5	10467590	ROPN1L	ROPN1L			83853			rs1092913-T	rs1092913		1092913	intron_variant	0	0.13	2e-06	5.69897		1.45	[1.24-1.69]	Affymetrix [782838]	N	breast carcinoma	http://www.ebi.ac.uk/efo/EFO_0000305
2011-09-30	21908515	Cai Q	2011-09-09	Hum Mol Genet	www.ncbi.nlm.nih.gov/pubmed/21908515	Genome-wide association study identifies breast cancer risk variant at 10q21.2: results from the Asia Breast Cancer Consortium.	Breast cancer	2,062 East Asian ancestry cases, 2,066 East Asian ancestry controls	15,091 East Asian ancestry cases, 14,877 East Asian ancestry controls	10q21.2	10	62492218	ZNF365	ZNF365			22891			rs10822013-T	rs10822013		10822013	intron_variant	0	0.47	6e-09	8.22185		1.12	[1.06-1.18]	Affymetrix [684457]	N	breast carcinoma	http://www.ebi.ac.uk/efo/EFO_0000305
2011-09-30	21908515	Cai Q	2011-09-09	Hum Mol Genet	www.ncbi.nlm.nih.gov/pubmed/21908515	Genome-wide association study identifies breast cancer risk variant at 10q21.2: results from the Asia Breast Cancer Consortium.	Breast cancer	2,062 East Asian ancestry cases, 2,066 East Asian ancestry controls	15,091 East Asian ancestry cases, 14,877 East Asian ancestry controls	7q32.3	7	130969092	NR	LINC-PINT			378805			rs2048672-C	rs2048672		2048672	intron_variant	0	0.45	6e-06	5.22185		1.11	[1.05-1.17]	Affymetrix [684457]	N	breast carcinoma	http://www.ebi.ac.uk/efo/EFO_0000305
2011-11-24	22037553	Haiman CA	2011-10-30	Nat Genet	www.ncbi.nlm.nih.gov/pubmed/22037553	A common variant at the TERT-CLPTM1L locus is associated with estrogen receptor-negative breast cancer.	Breast cancer	1,004 African American cases, 2,745 African American controls,1,718 European ancestry cases, 3,670 European ancestry controls	2,292 European ancestry cases, 16,901 European ancestry controls	5p15.33	5	1279675	TERT	TERT			7015			rs10069690-T	rs10069690		10069690	intron_variant	0	0.26	1e-10	10		1.18	[1.13-1.25]	Illumina [3154485] (imputed)	N	breast carcinoma	http://www.ebi.ac.uk/efo/EFO_0000305
2012-01-14	22180457	Kiyotani K	2011-12-16	Hum Mol Genet	www.ncbi.nlm.nih.gov/pubmed/22180457	A genome-wide association study identifies locus at 10q22 associated with clinical outcomes of adjuvant tamoxifen therapy for breast cancer patients in Japanese.	Response to tamoxifen in breast cancer	240 Japanese ancestry female cases	222 Japanese ancestry female cases	10q22.3	10	76397814	C10orf11	C10orf11			83938			rs10509373-C	rs10509373		10509373	intron_variant	0	0.024	6e-09	8.22185		4.51	[2.72-7.51]	Illumina [470796]	N	response to antineoplastic agent	http://purl.obolibrary.org/obo/GO_0097327
2012-02-14	22232737	Shu XO	2012-01-09	Cancer Res	www.ncbi.nlm.nih.gov/pubmed/22232737	Novel genetic markers of breast cancer survival identified by a genome-wide association study.	Breast cancer (survival)	1,950 Chinese ancestry cases	4,160 Chinese ancestry cases	14q24.1	14	68283210	RAD51L1	RAD51B			5890			rs3784099-A	rs3784099		3784099	intron_variant	0	NR	1e-07	7	(Total Mortality)	1.49	[1.28-1.72]	Affymetrix [613031]	N	survival time, breast carcinoma	http://www.ebi.ac.uk/efo/EFO_0000714, http://www.ebi.ac.uk/efo/EFO_0000305
2012-02-14	22232737	Shu XO	2012-01-09	Cancer Res	www.ncbi.nlm.nih.gov/pubmed/22232737	Novel genetic markers of breast cancer survival identified by a genome-wide association study.	Breast cancer (survival)	1,950 Chinese ancestry cases	4,160 Chinese ancestry cases	16q22.3	16	73405456	intergenic	LINC01568			100506172			rs9934948-C	rs9934948		9934948	intron_variant	0	NR	6e-06	5.22185	(Total Mortality)	1.29	[1.16-1.44]	Affymetrix [613031]	N	survival time, breast carcinoma	http://www.ebi.ac.uk/efo/EFO_0000714, http://www.ebi.ac.uk/efo/EFO_0000305
2012-03-17	22383897	Long J	2012-02-23	PLoS Genet	www.ncbi.nlm.nih.gov/pubmed/22383897	Genome-wide association study in east Asians identifies novel susceptibility loci for breast cancer.	Breast cancer	2,918 Chinese ancestry cases, 2,324 Chinese ancestry controls	up to 16,173 East Asian ancestry cases, up to 18,282 East Asian ancestry controls	11q24.3	11	129603795	TMEM45B, BARX2	RPS27P20 - LINC01395	100271581	101929557		65622	8321	rs7107217-C	rs7107217		7107217	intron_variant	1	0.36	5e-07	6.30103		1.08	[1.05-1.11]	Affymetrix [690947]	N	breast carcinoma	http://www.ebi.ac.uk/efo/EFO_0000305
2012-03-17	22383897	Long J	2012-02-23	PLoS Genet	www.ncbi.nlm.nih.gov/pubmed/22383897	Genome-wide association study in east Asians identifies novel susceptibility loci for breast cancer.	Breast cancer	2,918 Chinese ancestry cases, 2,324 Chinese ancestry controls	up to 16,173 East Asian ancestry cases, up to 18,282 East Asian ancestry controls	6q25.1	6	151974478	ESR1	ESR1			2099			rs9383951-G	rs9383951		9383951	intron_variant	0	0.9	2e-06	5.69897		1.14	[1.08-1.19]	Affymetrix [690947]	N	breast carcinoma	http://www.ebi.ac.uk/efo/EFO_0000305
2012-03-17	22383897	Long J	2012-02-23	PLoS Genet	www.ncbi.nlm.nih.gov/pubmed/22383897	Genome-wide association study in east Asians identifies novel susceptibility loci for breast cancer.	Breast cancer	2,918 Chinese ancestry cases, 2,324 Chinese ancestry controls	up to 16,173 East Asian ancestry cases, up to 18,282 East Asian ancestry controls	6q25.1	6	149287738	TAB2	TAB2			23118			rs9485372-G	rs9485372		9485372	intron_variant	0	0.55	4e-12	11.3979		1.11	[1.09-1.15]	Affymetrix [690947]	N	breast carcinoma	http://www.ebi.ac.uk/efo/EFO_0000305
2012-04-28	22452962	Kim HC	2012-03-27	Breast Cancer Res	www.ncbi.nlm.nih.gov/pubmed/22452962	A genome-wide association study identifies a breast cancer risk variant in ERBB4 at 2q34: results from the Seoul Breast Cancer Study.	Breast cancer	2,273 Korean ancestry cases, 2,052 Korean ancestry controls	4,049 Korean ancestry cases, 3,845 Korean ancestry controls	2q34	2	212432139	ERBB4	ERBB4			2066			rs13393577-T	rs13393577		13393577	intron_variant	0	0.051	9e-14	13.0458		1.53	[1.37-1.70]	Affymetrix [555525]	N	breast carcinoma	http://www.ebi.ac.uk/efo/EFO_0000305
2012-08-20	22747683	Eriksson N	2012-06-30	BMC Med Genet	www.ncbi.nlm.nih.gov/pubmed/22747683	Genetic variants associated with breast size also influence breast cancer risk.	Breast size	16,175 European ancestry female individuals	NA				FAM109B, NAGA, MKL1, WBP2NL							chr22:40779964-A	chr22:40779964				1	0.056	5e-07	6.30103		0.187	[0.11-0.26] cup size decrease	Illumina [7422970] (imputed)	N	breast size, breast carcinoma	http://www.ebi.ac.uk/efo/EFO_0004884, http://www.ebi.ac.uk/efo/EFO_0000305
2012-08-20	22747683	Eriksson N	2012-06-30	BMC Med Genet	www.ncbi.nlm.nih.gov/pubmed/22747683	Genetic variants associated with breast size also influence breast cancer risk.	Breast size	16,175 European ancestry female individuals	NA				TBC1D22A, LOC100128818							chr22:45895495-T	chr22:45895495				1	0.199	7e-06	5.1549		0.115	[0.064-0.166] cup size increase	Illumina [7422970] (imputed)	N	breast size, breast carcinoma	http://www.ebi.ac.uk/efo/EFO_0004884, http://www.ebi.ac.uk/efo/EFO_0000305
2012-08-20	22747683	Eriksson N	2012-06-30	BMC Med Genet	www.ncbi.nlm.nih.gov/pubmed/22747683	Genetic variants associated with breast size also influence breast cancer risk.	Breast size	16,175 European ancestry female individuals	NA				LOC645207, GAP43							chr3:116704634-A	chr3:116704634				1	0.054	8e-06	5.09691		0.165	[0.092-0.238] cup size decrease	Illumina [7422970] (imputed)	N	breast size, breast carcinoma	http://www.ebi.ac.uk/efo/EFO_0004884, http://www.ebi.ac.uk/efo/EFO_0000305
2012-08-20	22747683	Eriksson N	2012-06-30	BMC Med Genet	www.ncbi.nlm.nih.gov/pubmed/22747683	Genetic variants associated with breast size also influence breast cancer risk.	Breast size	16,175 European ancestry female individuals	NA				TMCC1							chr3:130947635-A	chr3:130947635				1	0.001	5e-07	6.30103		2.299	[1.41-3.19] cup size increase	Illumina [7422970] (imputed)	N	breast size, breast carcinoma	http://www.ebi.ac.uk/efo/EFO_0004884, http://www.ebi.ac.uk/efo/EFO_0000305
2012-08-20	22747683	Eriksson N	2012-06-30	BMC Med Genet	www.ncbi.nlm.nih.gov/pubmed/22747683	Genetic variants associated with breast size also influence breast cancer risk.	Breast size	16,175 European ancestry female individuals	NA				TLR3							chr4:187239569-T	chr4:187239569				1	0.013	6e-06	5.22185		0.406	[0.23-0.58] cup size increase	Illumina [7422970] (imputed)	N	breast size, breast carcinoma	http://www.ebi.ac.uk/efo/EFO_0004884, http://www.ebi.ac.uk/efo/EFO_0000305
2012-08-20	22747683	Eriksson N	2012-06-30	BMC Med Genet	www.ncbi.nlm.nih.gov/pubmed/22747683	Genetic variants associated with breast size also influence breast cancer risk.	Breast size	16,175 European ancestry female individuals	NA				DEFB112, TFAP2D							chr6:50202617-A	chr6:50202617				1	0.053	5e-06	5.30103		0.174	[0.100-0.248] cup size decrease	Illumina [7422970] (imputed)	N	breast size, breast carcinoma	http://www.ebi.ac.uk/efo/EFO_0004884, http://www.ebi.ac.uk/efo/EFO_0000305
2012-08-20	22747683	Eriksson N	2012-06-30	BMC Med Genet	www.ncbi.nlm.nih.gov/pubmed/22747683	Genetic variants associated with breast size also influence breast cancer risk.	Breast size	16,175 European ancestry female individuals	NA				NUFIP1P							chr6:67596834-A	chr6:67596834				1	0.002	7e-06	5.1549		1.008	[0.57-1.45] cup size increase	Illumina [7422970] (imputed)	N	breast size, breast carcinoma	http://www.ebi.ac.uk/efo/EFO_0004884, http://www.ebi.ac.uk/efo/EFO_0000305
2012-08-20	22747683	Eriksson N	2012-06-30	BMC Med Genet	www.ncbi.nlm.nih.gov/pubmed/22747683	Genetic variants associated with breast size also influence breast cancer risk.	Breast size	16,175 European ancestry female individuals	NA	10q22.2	10	74943248	COMTD1, SPA17P1	LOC101929165, KAT6B			101929165, 23522			rs10466033-G	rs10466033		10466033	intron_variant	0	0.008	6e-06	5.22185		0.437	[0.25-0.63] cup size increase	Illumina [7422970] (imputed)	N	breast size, breast carcinoma	http://www.ebi.ac.uk/efo/EFO_0004884, http://www.ebi.ac.uk/efo/EFO_0000305
2012-08-20	22747683	Eriksson N	2012-06-30	BMC Med Genet	www.ncbi.nlm.nih.gov/pubmed/22747683	Genetic variants associated with breast size also influence breast cancer risk.	Breast size	16,175 European ancestry female individuals	NA	7p14.2	7	36912416	ELMO1	ELMO1			9844			rs10488023-G	rs10488023		10488023	intron_variant	0	0.142	8e-06	5.09691		0.099	[0.056-0.142] cup size increase	Illumina [7422970] (imputed)	N	breast size, breast carcinoma	http://www.ebi.ac.uk/efo/EFO_0004884, http://www.ebi.ac.uk/efo/EFO_0000305
2012-08-20	22747683	Eriksson N	2012-06-30	BMC Med Genet	www.ncbi.nlm.nih.gov/pubmed/22747683	Genetic variants associated with breast size also influence breast cancer risk.	Breast size	16,175 European ancestry female individuals	NA	12p13.31	12	9228263	LOC642846, LOC728715	PZP - A2MP1	5858	3		19893	270	rs10771431-A	rs10771431		10771431	downstream_gene_variant	1	0.444	2e-06	5.69897		0.073	[0.042-0.104] cup size decrease	Illumina [7422970] (imputed)	N	breast size, breast carcinoma	http://www.ebi.ac.uk/efo/EFO_0004884, http://www.ebi.ac.uk/efo/EFO_0000305
2012-08-20	22747683	Eriksson N	2012-06-30	BMC Med Genet	www.ncbi.nlm.nih.gov/pubmed/22747683	Genetic variants associated with breast size also influence breast cancer risk.	Breast size	16,175 European ancestry female individuals	NA	3p14.2	3	60777523	NPCDR1, PTPRG	FHIT			2272			rs11919041-T	rs11919041		11919041	intron_variant	0	0.287	2e-06	5.69897		0.082	[0.049-0.115] cup size decrease	Illumina [7422970] (imputed)	N	breast size, breast carcinoma	http://www.ebi.ac.uk/efo/EFO_0004884, http://www.ebi.ac.uk/efo/EFO_0000305
2012-08-20	22747683	Eriksson N	2012-06-30	BMC Med Genet	www.ncbi.nlm.nih.gov/pubmed/22747683	Genetic variants associated with breast size also influence breast cancer risk.	Breast size	16,175 European ancestry female individuals	NA	6q25.1	6	151636579	ESR1, C6orf97	LOC105378058			105378058			rs12173570-T	rs12173570		12173570	intergenic_variant	0	0.101	6e-11	10.2218		0.171	[0.12-0.22] cup size increase	Illumina [7422970] (imputed)	N	breast size, breast carcinoma	http://www.ebi.ac.uk/efo/EFO_0004884, http://www.ebi.ac.uk/efo/EFO_0000305
2012-08-20	22747683	Eriksson N	2012-06-30	BMC Med Genet	www.ncbi.nlm.nih.gov/pubmed/22747683	Genetic variants associated with breast size also influence breast cancer risk.	Breast size	16,175 European ancestry female individuals	NA	12p11.22	12	28003148	LOC100129646, PTHLH	PTHLH - LOC105369710	5744	105369710		30417	33516	rs12371778-G	rs12371778		12371778	intergenic_variant	1	0.091	1e-08	8		0.162	[0.11-0.22] cup size decrease	Illumina [7422970] (imputed)	N	breast size, breast carcinoma	http://www.ebi.ac.uk/efo/EFO_0004884, http://www.ebi.ac.uk/efo/EFO_0000305
2012-08-20	22747683	Eriksson N	2012-06-30	BMC Med Genet	www.ncbi.nlm.nih.gov/pubmed/22747683	Genetic variants associated with breast size also influence breast cancer risk.	Breast size	16,175 European ancestry female individuals	NA	13q21.2	13	59379332	TDRD3	LOC105370224 - LOC105370226	105370224	105370226		86808	280301	rs12585963-A	rs12585963		12585963	intergenic_variant	1	0.312	2e-06	5.69897		0.08	[0.047-0.113] cup size increase	Illumina [7422970] (imputed)	N	breast size, breast carcinoma	http://www.ebi.ac.uk/efo/EFO_0004884, http://www.ebi.ac.uk/efo/EFO_0000305
2012-08-20	22747683	Eriksson N	2012-06-30	BMC Med Genet	www.ncbi.nlm.nih.gov/pubmed/22747683	Genetic variants associated with breast size also influence breast cancer risk.	Breast size	16,175 European ancestry female individuals	NA	2q14.2	2	119755557	EPB41L5	LOC101927764			101927764			rs13401620-A	rs13401620		13401620	upstream_gene_variant	0	0.224	2e-06	5.69897		0.095	[0.056-0.134] cup size decrease	Illumina [7422970] (imputed)	N	breast size, breast carcinoma	http://www.ebi.ac.uk/efo/EFO_0004884, http://www.ebi.ac.uk/efo/EFO_0000305
2012-08-20	22747683	Eriksson N	2012-06-30	BMC Med Genet	www.ncbi.nlm.nih.gov/pubmed/22747683	Genetic variants associated with breast size also influence breast cancer risk.	Breast size	16,175 European ancestry female individuals	NA	2p14	2	64268493	RPL23AP37, LOC100128607	LOC100507006 - LOC105374768	100507006	105374768		15962	34376	rs1529102-A	rs1529102		1529102	regulatory_region_variant	1	0.495	6e-06	5.22185		0.07	[0.041-0.099] cup size increase	Illumina [7422970] (imputed)	N	breast size, breast carcinoma	http://www.ebi.ac.uk/efo/EFO_0004884, http://www.ebi.ac.uk/efo/EFO_0000305
2012-08-20	22747683	Eriksson N	2012-06-30	BMC Med Genet	www.ncbi.nlm.nih.gov/pubmed/22747683	Genetic variants associated with breast size also influence breast cancer risk.	Breast size	16,175 European ancestry female individuals	NA	12q22	12	95633983	NEDD1, MIR135A2	USP44 - PGAM1P5	84101	100132594		82454	15272	rs17356907-G	rs17356907		17356907	intron_variant	1	0.296	1e-06	6		0.081	[0.048-0.114] cup size increase	Illumina [7422970] (imputed)	N	breast size, breast carcinoma	http://www.ebi.ac.uk/efo/EFO_0004884, http://www.ebi.ac.uk/efo/EFO_0000305
2012-08-20	22747683	Eriksson N	2012-06-30	BMC Med Genet	www.ncbi.nlm.nih.gov/pubmed/22747683	Genetic variants associated with breast size also influence breast cancer risk.	Breast size	16,175 European ancestry female individuals	NA	2q14.2	2	120332155	INHBB	LOC105373989			105373989			rs17625845-C	rs17625845		17625845	intergenic_variant	0	0.205	5e-10	9.30103		0.125	[.086-.164] cup size increase	Illumina [7422970] (imputed)	N	breast size, breast carcinoma	http://www.ebi.ac.uk/efo/EFO_0004884, http://www.ebi.ac.uk/efo/EFO_0000305
2012-08-20	22747683	Eriksson N	2012-06-30	BMC Med Genet	www.ncbi.nlm.nih.gov/pubmed/22747683	Genetic variants associated with breast size also influence breast cancer risk.	Breast size	16,175 European ancestry female individuals	NA	4q34.3	4	179462158	RPL19P8	LOC105377563 - LOC105377564	105377563	105377564		644832	502701	rs2716816-C	rs2716816		2716816	intron_variant	1	0.149	7e-06	5.1549		0.098	[0.055-0.141] cup size increase	Illumina [7422970] (imputed)	N	breast size, breast carcinoma	http://www.ebi.ac.uk/efo/EFO_0004884, http://www.ebi.ac.uk/efo/EFO_0000305
2012-08-20	22747683	Eriksson N	2012-06-30	BMC Med Genet	www.ncbi.nlm.nih.gov/pubmed/22747683	Genetic variants associated with breast size also influence breast cancer risk.	Breast size	16,175 European ancestry female individuals	NA	1q32.1	1	201915824	ATP2B4	LMOD1			25802			rs2819348-C	rs2819348		2819348	intron_variant	0	0.318	3e-06	5.52288		0.078	[0.045-0.111] cup size increase	Illumina [7422970] (imputed)	N	breast size, breast carcinoma	http://www.ebi.ac.uk/efo/EFO_0004884, http://www.ebi.ac.uk/efo/EFO_0000305
2012-08-20	22747683	Eriksson N	2012-06-30	BMC Med Genet	www.ncbi.nlm.nih.gov/pubmed/22747683	Genetic variants associated with breast size also influence breast cancer risk.	Breast size	16,175 European ancestry female individuals	NA	13q13.3	13	35957411	FAM48A	DCLK1			9201			rs34065801-C	rs34065801		34065801	intron_variant	0	0.176	6e-06	5.22185		0.096	[0.055-0.137] cup size increase	Illumina [7422970] (imputed)	N	breast size, breast carcinoma	http://www.ebi.ac.uk/efo/EFO_0004884, http://www.ebi.ac.uk/efo/EFO_0000305
2012-08-20	22747683	Eriksson N	2012-06-30	BMC Med Genet	www.ncbi.nlm.nih.gov/pubmed/22747683	Genetic variants associated with breast size also influence breast cancer risk.	Breast size	16,175 European ancestry female individuals	NA	2q31.2	2	178239571	TTN	OSBPL6			114880			rs34479159-C	rs34479159		34479159	intron_variant	0	0.19	6e-06	5.22185		0.089	[0.050-0.128] cup size increase	Illumina [7422970] (imputed)	N	breast size, breast carcinoma	http://www.ebi.ac.uk/efo/EFO_0004884, http://www.ebi.ac.uk/efo/EFO_0000305
2012-08-20	22747683	Eriksson N	2012-06-30	BMC Med Genet	www.ncbi.nlm.nih.gov/pubmed/22747683	Genetic variants associated with breast size also influence breast cancer risk.	Breast size	16,175 European ancestry female individuals	NA	2p23.3	2	27375230	SLC4A1AP, GCKR	SNX17			9784			rs4665972-T	rs4665972		4665972	intron_variant	0	0.448	1e-06	6		0.08	[0.047-0.113] cup size increase	Illumina [7422970] (imputed)	N	breast size, breast carcinoma	http://www.ebi.ac.uk/efo/EFO_0004884, http://www.ebi.ac.uk/efo/EFO_0000305
2012-08-20	22747683	Eriksson N	2012-06-30	BMC Med Genet	www.ncbi.nlm.nih.gov/pubmed/22747683	Genetic variants associated with breast size also influence breast cancer risk.	Breast size	16,175 European ancestry female individuals	NA	22q12.1	22	28765019	MTFP1, LOC646513, SEC14L2, SDC4P, CHEK2	HSCB - CCDC117	150274	150275		7501	7655	rs4820792-T	rs4820792		4820792	intergenic_variant	1	0.18	4e-07	6.39794		0.105	[0.065-.146] cup size increase	Illumina [7422970] (imputed)	N	breast size, breast carcinoma	http://www.ebi.ac.uk/efo/EFO_0004884, http://www.ebi.ac.uk/efo/EFO_0000305
2012-08-20	22747683	Eriksson N	2012-06-30	BMC Med Genet	www.ncbi.nlm.nih.gov/pubmed/22747683	Genetic variants associated with breast size also influence breast cancer risk.	Breast size	16,175 European ancestry female individuals	NA	2q14.2	2	120487546	INHBB, GLI2, LOC84931	LINC01101 - LOC105373585	84931	105373585		21197	56013	rs4849887-T	rs4849887		4849887	intergenic_variant	1	0.113	3e-11	10.5229		0.166	[0.12-0.22] cup size increase	Illumina [7422970] (imputed)	N	breast size, breast carcinoma	http://www.ebi.ac.uk/efo/EFO_0004884, http://www.ebi.ac.uk/efo/EFO_0000305
2012-08-20	22747683	Eriksson N	2012-06-30	BMC Med Genet	www.ncbi.nlm.nih.gov/pubmed/22747683	Genetic variants associated with breast size also influence breast cancer risk.	Breast size	16,175 European ancestry female individuals	NA	3p14.2	3	62747691	CADPS	CADPS			8618			rs580384-C	rs580384		580384	intron_variant	0	0.089	4e-06	5.39794		0.124	[0.071-0.177] cup size decrease	Illumina [7422970] (imputed)	N	breast size, breast carcinoma	http://www.ebi.ac.uk/efo/EFO_0004884, http://www.ebi.ac.uk/efo/EFO_0000305
2012-08-20	22747683	Eriksson N	2012-06-30	BMC Med Genet	www.ncbi.nlm.nih.gov/pubmed/22747683	Genetic variants associated with breast size also influence breast cancer risk.	Breast size	16,175 European ancestry female individuals	NA	18q12.1	18	32399612	NOL4	GAREM			64762			rs58263042-C	rs58263042		58263042	intron_variant	0	0.061	9e-06	5.04576		0.165	[0.092-0.238] cup size decrease	Illumina [7422970] (imputed)	N	breast size, breast carcinoma	http://www.ebi.ac.uk/efo/EFO_0004884, http://www.ebi.ac.uk/efo/EFO_0000305
2012-08-20	22747683	Eriksson N	2012-06-30	BMC Med Genet	www.ncbi.nlm.nih.gov/pubmed/22747683	Genetic variants associated with breast size also influence breast cancer risk.	Breast size	16,175 European ancestry female individuals	NA	7q31.1	7	112002591	ZNF277	DOCK4			9732			rs61159171-T	rs61159171		61159171	intron_variant	0	0.348	6e-06	5.22185		0.075	[0.042-0.108] cup size decrease	Illumina [7422970] (imputed)	N	breast size, breast carcinoma	http://www.ebi.ac.uk/efo/EFO_0004884, http://www.ebi.ac.uk/efo/EFO_0000305
2012-08-20	22747683	Eriksson N	2012-06-30	BMC Med Genet	www.ncbi.nlm.nih.gov/pubmed/22747683	Genetic variants associated with breast size also influence breast cancer risk.	Breast size	16,175 European ancestry female individuals	NA	14q32.13	14	94329847	SERPINA6, CLMN	SERPINA6 - SERPINA2	866	390502		6496	34471	rs61280460-T	rs61280460		61280460	intergenic_variant	1	0.199	8e-07	6.09691		0.095	[0.058-0.132] cup size decrease	Illumina [7422970] (imputed)	N	breast size, breast carcinoma	http://www.ebi.ac.uk/efo/EFO_0004884, http://www.ebi.ac.uk/efo/EFO_0000305
2012-08-20	22747683	Eriksson N	2012-06-30	BMC Med Genet	www.ncbi.nlm.nih.gov/pubmed/22747683	Genetic variants associated with breast size also influence breast cancer risk.	Breast size	16,175 European ancestry female individuals	NA	4q13.3	4	74577305	EREG, AREGB, EPGN, AREG	AREG - BTC	374	685		122296	167454	rs62314947-T	rs62314947		62314947	intron_variant	1	0.281	5e-08	7.30103		0.101	[0.064-0.138] cup size decrease	Illumina [7422970] (imputed)	N	breast size, breast carcinoma	http://www.ebi.ac.uk/efo/EFO_0004884, http://www.ebi.ac.uk/efo/EFO_0000305
2012-08-20	22747683	Eriksson N	2012-06-30	BMC Med Genet	www.ncbi.nlm.nih.gov/pubmed/22747683	Genetic variants associated with breast size also influence breast cancer risk.	Breast size	16,175 European ancestry female individuals	NA	3p24.1	3	29167660	MESTP4, RBMS3	MESTP4 - LOC105377011	131572	105377011		78044	93127	rs6549915-T	rs6549915		6549915	intron_variant	1	0.444	9e-06	5.04576		0.078	[0.043-0.113] cup size decrease	Illumina [7422970] (imputed)	N	breast size, breast carcinoma	http://www.ebi.ac.uk/efo/EFO_0004884, http://www.ebi.ac.uk/efo/EFO_0000305
2012-08-20	22747683	Eriksson N	2012-06-30	BMC Med Genet	www.ncbi.nlm.nih.gov/pubmed/22747683	Genetic variants associated with breast size also influence breast cancer risk.	Breast size	16,175 European ancestry female individuals	NA	10q21.2	10	62427805	ADO, ZNF365, ALDH7A1P4	ZNF365			22891			rs7089814-C	rs7089814		7089814	intron_variant	0	0.375	3e-09	8.52288		0.096	[0.065-0.127] cup size increase	Illumina [7422970] (imputed)	N	breast size, breast carcinoma	http://www.ebi.ac.uk/efo/EFO_0004884, http://www.ebi.ac.uk/efo/EFO_0000305
2012-08-20	22747683	Eriksson N	2012-06-30	BMC Med Genet	www.ncbi.nlm.nih.gov/pubmed/22747683	Genetic variants associated with breast size also influence breast cancer risk.	Breast size	16,175 European ancestry female individuals	NA	11q13.3	11	69328516	IFITM9P, CCND1	LOC105369370			105369370			rs7102705-A	rs7102705		7102705	intron_variant	0	0.211	5e-06	5.30103		0.086	[0.049-0.123] cup size increase	Illumina [7422970] (imputed)	N	breast size, breast carcinoma	http://www.ebi.ac.uk/efo/EFO_0004884, http://www.ebi.ac.uk/efo/EFO_0000305
2012-08-20	22747683	Eriksson N	2012-06-30	BMC Med Genet	www.ncbi.nlm.nih.gov/pubmed/22747683	Genetic variants associated with breast size also influence breast cancer risk.	Breast size	16,175 European ancestry female individuals	NA	2p23.3	2	27519736	SLC4A1AP	GCKR			2646			rs780093-T	rs780093		780093	intron_variant	0	0.416	5e-06	5.30103		0.072	[0.041-0.103] cup size increase	Illumina [7422970] (imputed)	N	breast size, breast carcinoma	http://www.ebi.ac.uk/efo/EFO_0004884, http://www.ebi.ac.uk/efo/EFO_0000305
2012-08-20	22747683	Eriksson N	2012-06-30	BMC Med Genet	www.ncbi.nlm.nih.gov/pubmed/22747683	Genetic variants associated with breast size also influence breast cancer risk.	Breast size	16,175 European ancestry female individuals	NA	8p11.23	8	36988591	KCNU1, ZNF703, MRPS7P1	RPL26P25 - LOC105379377	100270966	105379377		93	77523	rs7816345-T	rs7816345		7816345	upstream_gene_variant	1	0.194	2e-14	13.699		0.151	[0.11-0.19] cup size decrease	Illumina [7422970] (imputed)	N	breast size, breast carcinoma	http://www.ebi.ac.uk/efo/EFO_0004884, http://www.ebi.ac.uk/efo/EFO_0000305
2012-08-20	22747683	Eriksson N	2012-06-30	BMC Med Genet	www.ncbi.nlm.nih.gov/pubmed/22747683	Genetic variants associated with breast size also influence breast cancer risk.	Breast size	16,175 European ancestry female individuals	NA	8q24.3	8	141530825	FLJ43860	LOC105375791 - MIR1302-7	105375791	100302147		16610	255417	rs7837045-A	rs7837045		7837045	regulatory_region_variant	1	0.22	5e-06	5.30103		0.092	[0.053-0.131] cup size decrease	Illumina [7422970] (imputed)	N	breast size, breast carcinoma	http://www.ebi.ac.uk/efo/EFO_0004884, http://www.ebi.ac.uk/efo/EFO_0000305
2012-08-20	22747683	Eriksson N	2012-06-30	BMC Med Genet	www.ncbi.nlm.nih.gov/pubmed/22747683	Genetic variants associated with breast size also influence breast cancer risk.	Breast size	16,175 European ancestry female individuals	NA	13q31.3	13	92929538	GPC6	GPC5 - LOC105370317	2262	105370317		62301	103449	rs9523848-T	rs9523848		9523848	intergenic_variant	1	0.293	3e-06	5.52288		0.081	[0.048-0.114] cup size decrease	Illumina [7422970] (imputed)	N	breast size, breast carcinoma	http://www.ebi.ac.uk/efo/EFO_0004884, http://www.ebi.ac.uk/efo/EFO_0000305
2012-11-06	22951594	Elgazzar S	2012-09-06	J Hum Genet	www.ncbi.nlm.nih.gov/pubmed/22951594	A genome-wide association study identifies a genetic variant in the SIAH2 locus associated with hormonal receptor-positive breast cancer in Japanese.	Breast cancer	1,086 Japanese ancestry cases, 1,816 Japanese ancestry controls	1,653 Japanese ancestry cases, 2,797 Japanese ancestry controls	10q26.13	10	121573063	FGFR2	FGFR2			2263			rs3750817-T	rs3750817		3750817	intron_variant	0	0.49	8e-08	7.09691		1.22	[NR]	Illumina [453627]	N	breast carcinoma	http://www.ebi.ac.uk/efo/EFO_0000305
2012-11-06	22951594	Elgazzar S	2012-09-06	J Hum Genet	www.ncbi.nlm.nih.gov/pubmed/22951594	A genome-wide association study identifies a genetic variant in the SIAH2 locus associated with hormonal receptor-positive breast cancer in Japanese.	Breast cancer	1,086 Japanese ancestry cases, 1,816 Japanese ancestry controls	1,653 Japanese ancestry cases, 2,797 Japanese ancestry controls	3q25.1	3	150750021	SIAH2	SIAH2			6478			rs6788895-G	rs6788895		6788895	intron_variant	0	0.65	9e-08	7.04576		1.22	[1.13-1.31]	Illumina [453627]	N	breast carcinoma	http://www.ebi.ac.uk/efo/EFO_0000305
2012-11-30	22976474	Siddiq A	2012-09-13	Hum Mol Genet	www.ncbi.nlm.nih.gov/pubmed/22976474	A meta-analysis of genome-wide association studies of breast cancer identifies two novel susceptibility loci at 6q14 and 20q11.	Breast cancer	3,666 European ancestry cases, 28,864 European ancestry controls, 1,004 African American cases, 2,744 African American controls	562 European ancestry cases, 6,410 European ancestry controls, 84 Japanese ancestry cases, 830 Japanese ancestry controls, 300 Latino cases, 1,164 Latino controls	6q14.1	6	81483392	FAM46A, C6orf37	LOC105377870 - LOC101928742	105377870	101928742		559354	8047	rs17530068-C	rs17530068		17530068	intergenic_variant	1	0.24	3e-07	6.52288		1.16	[1.10-1.23]	Illumina [2608509] (imputed)	N	breast carcinoma	http://www.ebi.ac.uk/efo/EFO_0000305
2012-11-30	22976474	Siddiq A	2012-09-13	Hum Mol Genet	www.ncbi.nlm.nih.gov/pubmed/22976474	A meta-analysis of genome-wide association studies of breast cancer identifies two novel susceptibility loci at 6q14 and 20q11.	Breast cancer	3,666 European ancestry cases, 28,864 European ancestry controls, 1,004 African American cases, 2,744 African American controls	562 European ancestry cases, 6,410 European ancestry controls, 84 Japanese ancestry cases, 830 Japanese ancestry controls, 300 Latino cases, 1,164 Latino controls	20q11.22	20	34000289	RALY, EIF2S2, ASIP	RALY			22913			rs2284378-T	rs2284378		2284378	intron_variant	0	0.31	1e-08	8		1.16	[1.10-1.22]	Illumina [2608509] (imputed)	N	breast carcinoma	http://www.ebi.ac.uk/efo/EFO_0000305
2012-11-30	22976474	Siddiq A	2012-09-13	Hum Mol Genet	www.ncbi.nlm.nih.gov/pubmed/22976474	A meta-analysis of genome-wide association studies of breast cancer identifies two novel susceptibility loci at 6q14 and 20q11.	Breast cancer	3,666 European ancestry cases, 28,864 European ancestry controls, 1,004 African American cases, 2,744 African American controls	562 European ancestry cases, 6,410 European ancestry controls, 84 Japanese ancestry cases, 830 Japanese ancestry controls, 300 Latino cases, 1,164 Latino controls	19p13.11	19	17282085	NR	ANKLE1			126549			rs8100241-G	rs8100241		8100241	missense_variant	0	NR	4e-08	7.39794		1.14	[NR]	Illumina [2608509] (imputed)	N	breast carcinoma	http://www.ebi.ac.uk/efo/EFO_0000305
2012-11-30	22976474	Siddiq A	2012-09-13	Hum Mol Genet	www.ncbi.nlm.nih.gov/pubmed/22976474	A meta-analysis of genome-wide association studies of breast cancer identifies two novel susceptibility loci at 6q14 and 20q11.	Breast cancer	3,666 European ancestry cases, 28,864 European ancestry controls, 1,004 African American cases, 2,744 African American controls	562 European ancestry cases, 6,410 European ancestry controls, 84 Japanese ancestry cases, 830 Japanese ancestry controls, 300 Latino cases, 1,164 Latino controls	6q25.1	6	151666222	NR	LOC105378058 - ESR1	105378058	2099		3269	24274	rs9383938-T	rs9383938		9383938	intron_variant	1	NR	2e-10	9.69897		1.28	[NR]	Illumina [2608509] (imputed)	N	breast carcinoma	http://www.ebi.ac.uk/efo/EFO_0000305
2012-12-02	23001122	Orr N	2012-09-23	Nat Genet	www.ncbi.nlm.nih.gov/pubmed/23001122	Genome-wide association study identifies a common variant in RAD51B associated with male breast cancer risk.	Breast cancer (male)	823 European ancestry cases, 2,795 European ancestry controls	438 European ancestry cases, 474 European ancestry controls	14q24.1	14	68232877	RAD51B	RAD51B			5890			rs1314913-?	rs1314913		1314913	intron_variant	0	NR	3e-13	12.5229		1.57	[1.39-1.77]	Illumina [447760]	N	breast carcinoma	http://www.ebi.ac.uk/efo/EFO_0000305
2012-12-02	23001122	Orr N	2012-09-23	Nat Genet	www.ncbi.nlm.nih.gov/pubmed/23001122	Genome-wide association study identifies a common variant in RAD51B associated with male breast cancer risk.	Breast cancer (male)	823 European ancestry cases, 2,795 European ancestry controls	438 European ancestry cases, 474 European ancestry controls	1p31.1	1	84156830	PRKACB	PRKACB			5567			rs903263-?	rs903263		903263	intron_variant	0	NR	1e-06	6		1.27	[1.10-1.34]	Illumina [447760]	N	breast carcinoma	http://www.ebi.ac.uk/efo/EFO_0000305
2013-03-26	23319801	Rafiq S	2013-01-14	Cancer Res	www.ncbi.nlm.nih.gov/pubmed/23319801	Identification of inherited genetic variations influencing prognosis in early-onset breast cancer.	Breast cancer (prognosis)	536 European ancestry early-onset cases	1,516 European ancestry early-onset cases	1q23.3	1	164720525	PBX1	PBX1			5087			rs1387389-?	rs1387389		1387389	intron_variant	0	0.36	4e-06	5.39794		1.28	[1.16-1.43]	Illumina [487496]	N	breast carcinoma	http://www.ebi.ac.uk/efo/EFO_0000305
2013-03-26	23319801	Rafiq S	2013-01-14	Cancer Res	www.ncbi.nlm.nih.gov/pubmed/23319801	Identification of inherited genetic variations influencing prognosis in early-onset breast cancer.	Breast cancer (prognosis)	536 European ancestry early-onset cases	1,516 European ancestry early-onset cases	1p13.2	1	114128347	SYT6	SYT6			148281			rs2774307-?	rs2774307		2774307	intron_variant	0	0.26	8e-06	5.09691		1.3	[1.16-1.47]	Illumina [487496]	N	breast carcinoma	http://www.ebi.ac.uk/efo/EFO_0000305
2013-03-26	23319801	Rafiq S	2013-01-14	Cancer Res	www.ncbi.nlm.nih.gov/pubmed/23319801	Identification of inherited genetic variations influencing prognosis in early-onset breast cancer.	Breast cancer (prognosis)	536 European ancestry early-onset cases	1,516 European ancestry early-onset cases	17p13.1	17	9186907	NTN1	NTN1			9423			rs3785982-?	rs3785982		3785982	intron_variant	0	0.12	8e-06	5.09691		1.4	[1.21-1.62]	Illumina [487496]	N	breast carcinoma	http://www.ebi.ac.uk/efo/EFO_0000305
2013-03-26	23319801	Rafiq S	2013-01-14	Cancer Res	www.ncbi.nlm.nih.gov/pubmed/23319801	Identification of inherited genetic variations influencing prognosis in early-onset breast cancer.	Breast cancer (prognosis)	536 European ancestry early-onset cases	1,516 European ancestry early-onset cases	15q22.2	15	61410580	RORa	LOC105370847			105370847			rs3884558-?	rs3884558		3884558	intron_variant	0	0.07	4e-06	5.39794		1.46	[1.24-1.72]	Illumina [487496]	N	breast carcinoma	http://www.ebi.ac.uk/efo/EFO_0000305
2013-03-26	23319801	Rafiq S	2013-01-14	Cancer Res	www.ncbi.nlm.nih.gov/pubmed/23319801	Identification of inherited genetic variations influencing prognosis in early-onset breast cancer.	Breast cancer (prognosis)	536 European ancestry early-onset cases	1,516 European ancestry early-onset cases	5q14.3	5	91979496	ARRDC3	LOC105379079 - LOC105379081	105379079	105379081		181672	103011	rs421379-?	rs421379		421379	intergenic_variant	1	0.05	1e-06	6		1.61	[1.33-1.96]	Illumina [487496]	N	breast carcinoma	http://www.ebi.ac.uk/efo/EFO_0000305
2013-04-24	23354978	Rinella ES	2013-01-25	Hum Genet	www.ncbi.nlm.nih.gov/pubmed/23354978	Genetic variants associated with breast cancer risk for Ashkenazi Jewish women with strong family histories but no identifiable BRCA1/2 mutation.	Breast cancer	477 Ashkenazi Jewish cases, 524 Ashkenazi Jewish controls	203 Ashkenazi Jewish cases, 263 Ashkenazi Jewish contols	15q24.3	15	77977130	intergenic	ADAMTS7P3			400406			rs12906542-?	rs12906542		12906542	intron_variant	0	0.93	7e-07	6.1549	(Meta P value)	2	[NR]	Affymetrix [435632]	N	breast carcinoma	http://www.ebi.ac.uk/efo/EFO_0000305
2013-04-24	23354978	Rinella ES	2013-01-25	Hum Genet	www.ncbi.nlm.nih.gov/pubmed/23354978	Genetic variants associated with breast cancer risk for Ashkenazi Jewish women with strong family histories but no identifiable BRCA1/2 mutation.	Breast cancer	477 Ashkenazi Jewish cases, 524 Ashkenazi Jewish controls	203 Ashkenazi Jewish cases, 263 Ashkenazi Jewish contols	6p22.3	6	19443704	intergenic	RPL5P20 - LOC105374960	100131913	105374960		94585	6007	rs16882214-?	rs16882214		16882214	intron_variant	1	0.81	2e-06	5.69897	(Meta P value)	1.43	[NR]	Affymetrix [435632]	N	breast carcinoma	http://www.ebi.ac.uk/efo/EFO_0000305
2013-06-06	23468962	Song C	2013-02-28	PLoS One	www.ncbi.nlm.nih.gov/pubmed/23468962	A genome-wide scan for breast cancer risk haplotypes among African American women.	Breast cancer	3,016 African American cases, 2,745 African American controls	NA	12q22	12	94149730		LOC105369913 - LOC441644, PLXNC1						rs11613298-?, rs2230754-?	rs11613298, rs2230754			synonymous_variant	0	NR	5e-06	5.30103	(Haplotype-?????)			Illumina [1006480]	N	breast carcinoma	http://www.ebi.ac.uk/efo/EFO_0000305
2013-06-06	23468962	Song C	2013-02-28	PLoS One	www.ncbi.nlm.nih.gov/pubmed/23468962	A genome-wide scan for breast cancer risk haplotypes among African American women.	Breast cancer	3,016 African American cases, 2,745 African American controls	NA	10q22.3	10	79295869		ZMIZ1			57178			rs12355688-T	rs12355688		12355688	non_coding_transcript_exon_variant	0	0.22	6e-06	5.22185		1.24	[1.13-1.36]	Illumina [1006480]	N	breast carcinoma	http://www.ebi.ac.uk/efo/EFO_0000305
2013-06-06	23468962	Song C	2013-02-28	PLoS One	www.ncbi.nlm.nih.gov/pubmed/23468962	A genome-wide scan for breast cancer risk haplotypes among African American women.	Breast cancer	3,016 African American cases, 2,745 African American controls	NA	4q27	4	121205653		TNIP3						rs17051310-?, rs13116936-?	rs17051310, rs13116936			intron_variant	0	NR	2e-06	5.69897	(Haplotype-?????)			Illumina [1006480]	N	breast carcinoma	http://www.ebi.ac.uk/efo/EFO_0000305
2013-06-06	23468962	Song C	2013-02-28	PLoS One	www.ncbi.nlm.nih.gov/pubmed/23468962	A genome-wide scan for breast cancer risk haplotypes among African American women.	Breast cancer	3,016 African American cases, 2,745 African American controls	NA	10p15.1	10	5630056		LOC102723629						rs17141741-?, rs2386661-?, rs4414128-?	rs17141741, rs2386661, rs4414128			upstream_gene_variant	0	0.78	5e-06	5.30103	(Haplotype - ???)	1.27	[1.14-1.39]	Illumina [1006480]	N	breast carcinoma	http://www.ebi.ac.uk/efo/EFO_0000305
2013-06-06	23468962	Song C	2013-02-28	PLoS One	www.ncbi.nlm.nih.gov/pubmed/23468962	A genome-wide scan for breast cancer risk haplotypes among African American women.	Breast cancer	3,016 African American cases, 2,745 African American controls	NA	4q27	4	121205653	TNIP3	TNIP3						rs17435444-?, rs13116936-?	rs17435444, rs13116936			intron_variant	0	0.64	3e-07	6.52288	(Haplotype - AG)	1.23	[1.13-1.33]	Illumina [1006480]	N	breast carcinoma	http://www.ebi.ac.uk/efo/EFO_0000305
2013-06-06	23468962	Song C	2013-02-28	PLoS One	www.ncbi.nlm.nih.gov/pubmed/23468962	A genome-wide scan for breast cancer risk haplotypes among African American women.	Breast cancer	3,016 African American cases, 2,745 African American controls	NA	4q27	4	121222509		TNIP3						rs17435444-?, rs6835704-?	rs17435444, rs6835704			intron_variant	0	NR	2e-06	5.69897	(Haplotype-?????)			Illumina [1006480]	N	breast carcinoma	http://www.ebi.ac.uk/efo/EFO_0000305
2013-06-06	23468962	Song C	2013-02-28	PLoS One	www.ncbi.nlm.nih.gov/pubmed/23468962	A genome-wide scan for breast cancer risk haplotypes among African American women.	Breast cancer	3,016 African American cases, 2,745 African American controls	NA	17q23.2	17	61319088		BCAS3						rs3785856-?, rs10853029-?	rs3785856, rs10853029			intron_variant	0	NR	8e-06	5.09691	(Haplotype-?????)			Illumina [1006480]	N	breast carcinoma	http://www.ebi.ac.uk/efo/EFO_0000305
2013-06-06	23468962	Song C	2013-02-28	PLoS One	www.ncbi.nlm.nih.gov/pubmed/23468962	A genome-wide scan for breast cancer risk haplotypes among African American women.	Breast cancer	3,016 African American cases, 2,745 African American controls	NA	5p15.32	5	5324870		ADAMTS16, ADAMTS16 - ALG3P1						rs3806872-?, rs16875333-?	rs3806872, rs16875333			downstream_gene_variant	0	NR	3e-06	5.52288	(Haplotype-?????)			Illumina [1006480]	N	breast carcinoma	http://www.ebi.ac.uk/efo/EFO_0000305
2013-06-06	23468962	Song C	2013-02-28	PLoS One	www.ncbi.nlm.nih.gov/pubmed/23468962	A genome-wide scan for breast cancer risk haplotypes among African American women.	Breast cancer	3,016 African American cases, 2,745 African American controls	NA	3p26.1	3	7242282		GRM7						rs6797852-?, rs1810320-?	rs6797852, rs1810320			intron_variant	0	NR	3e-06	5.52288	(Haplotype-?????)			Illumina [1006480]	N	breast carcinoma	http://www.ebi.ac.uk/efo/EFO_0000305
2013-06-06	23468962	Song C	2013-02-28	PLoS One	www.ncbi.nlm.nih.gov/pubmed/23468962	A genome-wide scan for breast cancer risk haplotypes among African American women.	Breast cancer	3,016 African American cases, 2,745 African American controls	NA	14q24.1	14	68508657		RAD51B						rs765899-?, rs737387-?, rs2842347-?, rs757369-?, rs10132579-?	rs765899, rs737387, rs2842347, rs757369, rs10132579			intron_variant	0	0.95	2e-06	5.69897	(Haplotype - ??????)	1.67	[1.35-2.08]	Illumina [1006480]	N	breast carcinoma	http://www.ebi.ac.uk/efo/EFO_0000305
2013-06-06	23468962	Song C	2013-02-28	PLoS One	www.ncbi.nlm.nih.gov/pubmed/23468962	A genome-wide scan for breast cancer risk haplotypes among African American women.	Breast cancer	3,016 African American cases, 2,745 African American controls	NA	4q27	4	121215608		TNIP3						rs921551-?, rs4455437-?	rs921551, rs4455437			intron_variant	0	NR	2e-06	5.69897	(Haplotype-?????)			Illumina [1006480]	N	breast carcinoma	http://www.ebi.ac.uk/efo/EFO_0000305
2013-06-06	23468962	Song C	2013-02-28	PLoS One	www.ncbi.nlm.nih.gov/pubmed/23468962	A genome-wide scan for breast cancer risk haplotypes among African American women.	Breast cancer	3,016 African American cases, 2,745 African American controls	NA	1p36.23	1	8335500	SLC45A1	SLC45A1						rs9628987-?, rs2289731-?, rs12711517-?, rs2305016-?, rs7535752-?	rs9628987, rs2289731, rs12711517, rs2305016, rs7535752			missense_variant	0	0.76	5e-06	5.30103	(Haplotype - ?????)	1.23	[1.12-1.35]	Illumina [1006480]	N	breast carcinoma	http://www.ebi.ac.uk/efo/EFO_0000305
2013-06-06	23468962	Song C	2013-02-28	PLoS One	www.ncbi.nlm.nih.gov/pubmed/23468962	A genome-wide scan for breast cancer risk haplotypes among African American women.	Breast cancer	3,016 African American cases, 2,745 African American controls	NA	1p36.23	1	8335500		SLC45A1						rs9628987-?, rs7535752-?	rs9628987, rs7535752			missense_variant	0	NR	5e-06	5.30103	(Haplotype-?????)			Illumina [1006480]	N	breast carcinoma	http://www.ebi.ac.uk/efo/EFO_0000305
2013-06-26	23518928	Liu M	2013-03-21	Mol Endocrinol	www.ncbi.nlm.nih.gov/pubmed/23518928	TSPYL5 SNPs: association with plasma estradiol concentrations and aromatase expression.	Estradiol plasma levels (breast cancer)	700 European ancestry cases, 50 African ancestry cases, 17 Asian ancestry cases, 5 American Indian ancestry cases	NA	11q24.2	11	126160720	NR	LOC105369591 - RPUSD4	105369591	84881		20033	41374	rs10501858-?	rs10501858		10501858	non_coding_transcript_exon_variant	1	0.091	1e-06	6		1.539	[1.295-1.829] unit increase	Illumina [563945]	N	estradiol measurement	http://www.ebi.ac.uk/efo/EFO_0004697
2013-06-26	23518928	Liu M	2013-03-21	Mol Endocrinol	www.ncbi.nlm.nih.gov/pubmed/23518928	TSPYL5 SNPs: association with plasma estradiol concentrations and aromatase expression.	Estradiol plasma levels (breast cancer)	700 European ancestry cases, 50 African ancestry cases, 17 Asian ancestry cases, 5 American Indian ancestry cases	NA	5q15	5	97740844	NR	LINC01340 - LOC105379098	102546227	105379098		69793	325945	rs10515260-?	rs10515260		10515260	downstream_gene_variant	1	0.035	6e-07	6.22185		1.913	[1.485-2.463] unit increase	Illumina [563945]	N	estradiol measurement	http://www.ebi.ac.uk/efo/EFO_0004697
2013-06-26	23518928	Liu M	2013-03-21	Mol Endocrinol	www.ncbi.nlm.nih.gov/pubmed/23518928	TSPYL5 SNPs: association with plasma estradiol concentrations and aromatase expression.	Estradiol plasma levels (breast cancer)	700 European ancestry cases, 50 African ancestry cases, 17 Asian ancestry cases, 5 American Indian ancestry cases	NA	1p36.11	1	27405147	NR	WASF2			10163			rs11548323-?	rs11548323		11548323	3_prime_UTR_variant	0	0.17	2e-06	5.69897		1.396	[1.219-1.598] unit increase	Illumina [563945]	N	estradiol measurement	http://www.ebi.ac.uk/efo/EFO_0004697
2013-06-26	23518928	Liu M	2013-03-21	Mol Endocrinol	www.ncbi.nlm.nih.gov/pubmed/23518928	TSPYL5 SNPs: association with plasma estradiol concentrations and aromatase expression.	Estradiol plasma levels (breast cancer)	700 European ancestry cases, 50 African ancestry cases, 17 Asian ancestry cases, 5 American Indian ancestry cases	NA	2p11.2	2	85478554	NR	SH2D6 - LOC100630918	284948	100630918		41525	58913	rs11688246-?	rs11688246		11688246	intergenic_variant	1	0.052	1e-07	7		1.832	[1.469-2.285] unit increase	Illumina [563945]	N	estradiol measurement	http://www.ebi.ac.uk/efo/EFO_0004697
2013-06-26	23518928	Liu M	2013-03-21	Mol Endocrinol	www.ncbi.nlm.nih.gov/pubmed/23518928	TSPYL5 SNPs: association with plasma estradiol concentrations and aromatase expression.	Estradiol plasma levels (breast cancer)	700 European ancestry cases, 50 African ancestry cases, 17 Asian ancestry cases, 5 American Indian ancestry cases	NA	1p31.1	1	80445429	NR	LOC105378810 - COX6A1P1	105378810	1338		1040009	50460	rs12118390-?	rs12118390		12118390	intergenic_variant	1	0.022	3e-07	6.52288		2.253	[1.658-3.06] unit increase	Illumina [563945]	N	estradiol measurement	http://www.ebi.ac.uk/efo/EFO_0004697
2013-06-26	23518928	Liu M	2013-03-21	Mol Endocrinol	www.ncbi.nlm.nih.gov/pubmed/23518928	TSPYL5 SNPs: association with plasma estradiol concentrations and aromatase expression.	Estradiol plasma levels (breast cancer)	700 European ancestry cases, 50 African ancestry cases, 17 Asian ancestry cases, 5 American Indian ancestry cases	NA	1p35.1	1	33463157	NR	PHC2 - ZSCAN20	1912	7579		32547	9474	rs12565140-?	rs12565140		12565140	upstream_gene_variant	1	0.136	3e-07	6.52288		1.425	[1.247-1.629] unit increase	Illumina [563945]	N	estradiol measurement	http://www.ebi.ac.uk/efo/EFO_0004697
2013-06-26	23518928	Liu M	2013-03-21	Mol Endocrinol	www.ncbi.nlm.nih.gov/pubmed/23518928	TSPYL5 SNPs: association with plasma estradiol concentrations and aromatase expression.	Estradiol plasma levels (breast cancer)	700 European ancestry cases, 50 African ancestry cases, 17 Asian ancestry cases, 5 American Indian ancestry cases	NA	2q11.2	2	101413184	NR	RFX8			731220			rs12620464-?	rs12620464		12620464	intron_variant	0	0.143	1e-06	6		1.397	[1.221-1.579] unit increase	Illumina [563945]	N	estradiol measurement	http://www.ebi.ac.uk/efo/EFO_0004697
2013-06-26	23518928	Liu M	2013-03-21	Mol Endocrinol	www.ncbi.nlm.nih.gov/pubmed/23518928	TSPYL5 SNPs: association with plasma estradiol concentrations and aromatase expression.	Estradiol plasma levels (breast cancer)	700 European ancestry cases, 50 African ancestry cases, 17 Asian ancestry cases, 5 American Indian ancestry cases	NA	3q26.33	3	182133496	NR	LOC105374242 - LOC105374243	105374242	105374243		105788	16029	rs16832889-?	rs16832889		16832889	intron_variant	1	0.011	1e-06	6		3.085	[1.965-4.844] unit increase	Illumina [563945]	N	estradiol measurement	http://www.ebi.ac.uk/efo/EFO_0004697
2013-06-26	23518928	Liu M	2013-03-21	Mol Endocrinol	www.ncbi.nlm.nih.gov/pubmed/23518928	TSPYL5 SNPs: association with plasma estradiol concentrations and aromatase expression.	Estradiol plasma levels (breast cancer)	700 European ancestry cases, 50 African ancestry cases, 17 Asian ancestry cases, 5 American Indian ancestry cases	NA	2p16.3	2	52284656	NR	LOC730100			730100			rs17042688-?	rs17042688		17042688	intron_variant	0	0.038	1e-06	6		1.911	[1.474-2.476] unit increase	Illumina [563945]	N	estradiol measurement	http://www.ebi.ac.uk/efo/EFO_0004697
2013-06-26	23518928	Liu M	2013-03-21	Mol Endocrinol	www.ncbi.nlm.nih.gov/pubmed/23518928	TSPYL5 SNPs: association with plasma estradiol concentrations and aromatase expression.	Estradiol plasma levels (breast cancer)	700 European ancestry cases, 50 African ancestry cases, 17 Asian ancestry cases, 5 American Indian ancestry cases	NA	8q22.1	8	97269961	TSPYL5	LOC101927066			101927066			rs1864729-?	rs1864729		1864729	downstream_gene_variant	0	0.098	3e-08	7.52288		1.589	[1.35-1.871] unit increase	Illumina [563945]	N	estradiol measurement	http://www.ebi.ac.uk/efo/EFO_0004697
2013-06-26	23518928	Liu M	2013-03-21	Mol Endocrinol	www.ncbi.nlm.nih.gov/pubmed/23518928	TSPYL5 SNPs: association with plasma estradiol concentrations and aromatase expression.	Estradiol plasma levels (breast cancer)	700 European ancestry cases, 50 African ancestry cases, 17 Asian ancestry cases, 5 American Indian ancestry cases	NA	4q22.3	4	94694618	NR	PDLIM5 - BMPR1B-AS1	10611	100507012		26391	49050	rs4699587-?	rs4699587		4699587	intron_variant	1	0.048	5e-07	6.30103		1.763	[1.416-2.194] unit increase	Illumina [563945]	N	estradiol measurement	http://www.ebi.ac.uk/efo/EFO_0004697
2013-06-26	23518928	Liu M	2013-03-21	Mol Endocrinol	www.ncbi.nlm.nih.gov/pubmed/23518928	TSPYL5 SNPs: association with plasma estradiol concentrations and aromatase expression.	Estradiol plasma levels (breast cancer)	700 European ancestry cases, 50 African ancestry cases, 17 Asian ancestry cases, 5 American Indian ancestry cases	NA	12q22	12	94289428	NR	CEP83, PLXNC1			51134, 10154			rs4761470-?	rs4761470		4761470	intron_variant	0	0.177	6e-07	6.22185		1.375	[1.214-1.556] unit increase	Illumina [563945]	N	estradiol measurement	http://www.ebi.ac.uk/efo/EFO_0004697
2013-06-26	23518928	Liu M	2013-03-21	Mol Endocrinol	www.ncbi.nlm.nih.gov/pubmed/23518928	TSPYL5 SNPs: association with plasma estradiol concentrations and aromatase expression.	Estradiol plasma levels (breast cancer)	700 European ancestry cases, 50 African ancestry cases, 17 Asian ancestry cases, 5 American Indian ancestry cases	NA	1p31.3	1	65049850	NR	LOC105378775			105378775			rs478665-?	rs478665		478665	intergenic_variant	0	0.05	1e-06	6		1.772	[1.407-2.233] unit increase	Illumina [563945]	N	estradiol measurement	http://www.ebi.ac.uk/efo/EFO_0004697
2013-06-26	23518928	Liu M	2013-03-21	Mol Endocrinol	www.ncbi.nlm.nih.gov/pubmed/23518928	TSPYL5 SNPs: association with plasma estradiol concentrations and aromatase expression.	Estradiol plasma levels (breast cancer)	700 European ancestry cases, 50 African ancestry cases, 17 Asian ancestry cases, 5 American Indian ancestry cases	NA	14q23.2	14	62501677	NR	LOC105370529			105370529			rs4902141-?	rs4902141		4902141	intergenic_variant	0	0.026	1e-07	7		2.161	[1.629-2.867] unit increase	Illumina [563945]	N	estradiol measurement	http://www.ebi.ac.uk/efo/EFO_0004697
2013-06-26	23518928	Liu M	2013-03-21	Mol Endocrinol	www.ncbi.nlm.nih.gov/pubmed/23518928	TSPYL5 SNPs: association with plasma estradiol concentrations and aromatase expression.	Estradiol plasma levels (breast cancer)	700 European ancestry cases, 50 African ancestry cases, 17 Asian ancestry cases, 5 American Indian ancestry cases	NA	20p12.3	20	8723905	NR	PLCB1			23236			rs6077414-?	rs6077414		6077414	intron_variant	0	0.092	1e-06	6		1.466	[1.257-1.711] unit increase	Illumina [563945]	N	estradiol measurement	http://www.ebi.ac.uk/efo/EFO_0004697
2013-06-26	23518928	Liu M	2013-03-21	Mol Endocrinol	www.ncbi.nlm.nih.gov/pubmed/23518928	TSPYL5 SNPs: association with plasma estradiol concentrations and aromatase expression.	Estradiol plasma levels (breast cancer)	700 European ancestry cases, 50 African ancestry cases, 17 Asian ancestry cases, 5 American Indian ancestry cases	NA	10q11.21	10	44539224	NR	LOC105378279 - TMEM72-AS1	105378279	220980		79313	271800	rs7072122-?	rs7072122		7072122	intergenic_variant	1	0.051	6e-07	6.22185		1.73	[1.397-2.141] unit increase	Illumina [563945]	N	estradiol measurement	http://www.ebi.ac.uk/efo/EFO_0004697
2013-06-26	23518928	Liu M	2013-03-21	Mol Endocrinol	www.ncbi.nlm.nih.gov/pubmed/23518928	TSPYL5 SNPs: association with plasma estradiol concentrations and aromatase expression.	Estradiol plasma levels (breast cancer)	700 European ancestry cases, 50 African ancestry cases, 17 Asian ancestry cases, 5 American Indian ancestry cases	NA	3q29	3	194004541	NR	LOC647323 - LOC285389	647323	285389		882	666	rs724767-?	rs724767		724767	intron_variant	1	0.115	2e-06	5.69897		1.436	[1.241-1.663] unit increase	Illumina [563945]	N	estradiol measurement	http://www.ebi.ac.uk/efo/EFO_0004697
2013-06-26	23518928	Liu M	2013-03-21	Mol Endocrinol	www.ncbi.nlm.nih.gov/pubmed/23518928	TSPYL5 SNPs: association with plasma estradiol concentrations and aromatase expression.	Estradiol plasma levels (breast cancer)	700 European ancestry cases, 50 African ancestry cases, 17 Asian ancestry cases, 5 American Indian ancestry cases	NA	21q22.2	21	40331020	NR	DSCAM			1826			rs727333-?	rs727333		727333	intron_variant	0	0.081	1e-06	6		1.542	[1.295-1.837] unit increase	Illumina [563945]	N	estradiol measurement	http://www.ebi.ac.uk/efo/EFO_0004697
2013-08-02	23544013	Couch FJ	2013-03-27	PLoS Genet	www.ncbi.nlm.nih.gov/pubmed/23544013	Genome-wide association study in BRCA1 mutation carriers identifies novel loci associated with breast and ovarian cancer risk.	Breast Cancer in BRCA1 mutation carriers	1,426 European ancestry cases, 1,301 European ancestry controls	6,031 European ancestry cases, 5,933 European ancestry controls	10q25.2	10	112974337	TCF7L2	TCF7L2			6934			rs11196174-G	rs11196174		11196174	intron_variant	0	0.28	8e-07	6.09691		1.13	[1.07-1.18]	Illumina [2568349] (imputed)	N	breast carcinoma	http://www.ebi.ac.uk/efo/EFO_0000305
2013-08-02	23544013	Couch FJ	2013-03-27	PLoS Genet	www.ncbi.nlm.nih.gov/pubmed/23544013	Genome-wide association study in BRCA1 mutation carriers identifies novel loci associated with breast and ovarian cancer risk.	Breast Cancer in BRCA1 mutation carriers	1,426 European ancestry cases, 1,301 European ancestry controls	6,031 European ancestry cases, 5,933 European ancestry controls	1q32.1	1	204546897	MDM4	MDM4			4194			rs2290854-A	rs2290854		2290854	intron_variant	0	0.31	1e-07	7		1.13	[1.08-1.18]	Illumina [2568349] (imputed)	N	breast carcinoma	http://www.ebi.ac.uk/efo/EFO_0000305
2013-08-02	23544013	Couch FJ	2013-03-27	PLoS Genet	www.ncbi.nlm.nih.gov/pubmed/23544013	Genome-wide association study in BRCA1 mutation carriers identifies novel loci associated with breast and ovarian cancer risk.	Breast Cancer in BRCA1 mutation carriers	1,426 European ancestry cases, 1,301 European ancestry controls	6,031 European ancestry cases, 5,933 European ancestry controls	7p21.3	7	8512984	NR	NXPH1			30010			rs765855-?	rs765855		765855	intron_variant	0		4e-06	5.39794				Illumina [2568349] (imputed)	N	breast carcinoma	http://www.ebi.ac.uk/efo/EFO_0000305
2013-09-12	23535729	Michailidou K	2013-04-01	Nat Genet	www.ncbi.nlm.nih.gov/pubmed/23535729	Large-scale genotyping identifies 41 new loci associated with breast cancer risk.	Breast cancer	10,052 European ancestry cases, 12,575 European ancestry controls	45,290 European ancestry cases, 41,880 European ancestry controls	5q11.2	5	58888234	RAB3C	RAB3C - PDE4D	115827	5144		28840	80804	rs10472076-C	rs10472076		10472076	intergenic_variant	1	0.38	3e-08	7.52288		1.05	[1.03-1.07]	Affymetrix, Illumina [~ 2600000] (imputed)	N	breast carcinoma	http://www.ebi.ac.uk/efo/EFO_0000305
2013-09-12	23535729	Michailidou K	2013-04-01	Nat Genet	www.ncbi.nlm.nih.gov/pubmed/23535729	Large-scale genotyping identifies 41 new loci associated with breast cancer risk.	Breast cancer	10,052 European ancestry cases, 12,575 European ancestry controls	45,290 European ancestry cases, 41,880 European ancestry controls	9q31.2	9	107543834	intergenic	LOC105376206 - LOC105376205	105376206	105376205		28619	22989	rs10759243-A	rs10759243		10759243	upstream_gene_variant	1	0.39	1e-08	8		1.06	[1.03-1.08]	Affymetrix, Illumina [~ 2600000] (imputed)	N	breast carcinoma	http://www.ebi.ac.uk/efo/EFO_0000305
2013-09-12	23535729	Michailidou K	2013-04-01	Nat Genet	www.ncbi.nlm.nih.gov/pubmed/23535729	Large-scale genotyping identifies 41 new loci associated with breast cancer risk.	Breast cancer	10,052 European ancestry cases, 12,575 European ancestry controls	45,290 European ancestry cases, 41,880 European ancestry controls	12p11.22	12	28002147	PTHLH	PTHLH - LOC105369710	5744	105369710		29416	34517	rs10771399-A	rs10771399		10771399	intergenic_variant	1	0.88	8e-31	30.0969		1.16	[1.14-1.2]	Affymetrix, Illumina [~ 2600000] (imputed)	N	breast carcinoma	http://www.ebi.ac.uk/efo/EFO_0000305
2013-09-12	23535729	Michailidou K	2013-04-01	Nat Genet	www.ncbi.nlm.nih.gov/pubmed/23535729	Large-scale genotyping identifies 41 new loci associated with breast cancer risk.	Breast cancer	10,052 European ancestry cases, 12,575 European ancestry controls	45,290 European ancestry cases, 41,880 European ancestry controls	5p12	5	44706396	intergenic	LOC102723839 - LOC100506674	102723839	100506674		19214	37932	rs10941679-G	rs10941679		10941679	intergenic_variant	1	0.25	2e-37	36.699		1.13	[1.10-1.15]	Affymetrix, Illumina [~ 2600000] (imputed)	N	breast carcinoma	http://www.ebi.ac.uk/efo/EFO_0000305
2013-09-12	23535733	Garcia-Closas M	2013-04-01	Nat Genet	www.ncbi.nlm.nih.gov/pubmed/23535733	Genome-wide association studies identify four ER negative-specific breast cancer risk loci.	Breast cancer	4,193 European ancestry cases, 35,194 European ancestry controls	6,514 European ancestry cases, 41,455 European ancestry controls	16q12.2	16	53821379	FTO, KIAA1752	FTO			79068			rs11075995-?	rs11075995		11075995	intron_variant	0	0.24	4e-08	7.39794		1.11	[1.07-1.15]	Illumina [NR]	N	breast carcinoma	http://www.ebi.ac.uk/efo/EFO_0000305
2013-09-12	23535729	Michailidou K	2013-04-01	Nat Genet	www.ncbi.nlm.nih.gov/pubmed/23535729	Large-scale genotyping identifies 41 new loci associated with breast cancer risk.	Breast cancer	10,052 European ancestry cases, 12,575 European ancestry controls	45,290 European ancestry cases, 41,880 European ancestry controls	10q26.12	10	121334387	intergenic	LOC105378523 - FGFR2	105378523	2263		11442	143943	rs11199914-C	rs11199914		11199914	intergenic_variant	1	0.68	2e-08	7.69897		1.05	[1.03-1.08]	Affymetrix, Illumina [~ 2600000] (imputed)	N	breast carcinoma	http://www.ebi.ac.uk/efo/EFO_0000305
2013-09-12	23535729	Michailidou K	2013-04-01	Nat Genet	www.ncbi.nlm.nih.gov/pubmed/23535729	Large-scale genotyping identifies 41 new loci associated with breast cancer risk.	Breast cancer	10,052 European ancestry cases, 12,575 European ancestry controls	45,290 European ancestry cases, 41,880 European ancestry controls	6p25.3	6	1318643	FOXQ1	FOXQ1 - LOC105374881	94234	105374881		3885	2593	rs11242675-T	rs11242675		11242675	downstream_gene_variant	1	0.61	7e-09	8.1549		1.06	[1.04-1.09]	Affymetrix, Illumina [~ 2600000] (imputed)	N	breast carcinoma	http://www.ebi.ac.uk/efo/EFO_0000305
2013-09-12	23535729	Michailidou K	2013-04-01	Nat Genet	www.ncbi.nlm.nih.gov/pubmed/23535729	Large-scale genotyping identifies 41 new loci associated with breast cancer risk.	Breast cancer	10,052 European ancestry cases, 12,575 European ancestry controls	45,290 European ancestry cases, 41,880 European ancestry controls	1p13.2	1	113905767	BCL2L15, AP4B1, DCLRE1B, HIPK1, PTPN22	DCLRE1B			64858			rs11552449-T	rs11552449		11552449	missense_variant	0	0.17	2e-08	7.69897		1.07	[1.04-1.09]	Affymetrix, Illumina [~ 2600000] (imputed)	N	breast carcinoma	http://www.ebi.ac.uk/efo/EFO_0000305
2013-09-12	23535729	Michailidou K	2013-04-01	Nat Genet	www.ncbi.nlm.nih.gov/pubmed/23535729	Large-scale genotyping identifies 41 new loci associated with breast cancer risk.	Breast cancer	10,052 European ancestry cases, 12,575 European ancestry controls	45,290 European ancestry cases, 41,880 European ancestry controls	13q13.1	13	32398489	BRCA2, N4BP2L1, N4BP2L2	BRCA2			675			rs11571833-T	rs11571833		11571833	stop_gained	0	0.008	5e-08	7.30103		1.26	[1.14-1.39]	Affymetrix, Illumina [~ 2600000] (imputed)	N	breast carcinoma	http://www.ebi.ac.uk/efo/EFO_0000305
2013-09-12	23535729	Michailidou K	2013-04-01	Nat Genet	www.ncbi.nlm.nih.gov/pubmed/23535729	Large-scale genotyping identifies 41 new loci associated with breast cancer risk.	Breast cancer	10,052 European ancestry cases, 12,575 European ancestry controls	45,290 European ancestry cases, 41,880 European ancestry controls	8q24.21	8	128182395	MYC, MIR1208	LOC105375755			105375755			rs11780156-T	rs11780156		11780156	intergenic_variant	0	0.16	3e-11	10.5229		1.07	[1.04-1.10]	Affymetrix, Illumina [~ 2600000] (imputed)	N	breast carcinoma	http://www.ebi.ac.uk/efo/EFO_0000305
2013-09-12	23535729	Michailidou K	2013-04-01	Nat Genet	www.ncbi.nlm.nih.gov/pubmed/23535729	Large-scale genotyping identifies 41 new loci associated with breast cancer risk.	Breast cancer	10,052 European ancestry cases, 12,575 European ancestry controls	45,290 European ancestry cases, 41,880 European ancestry controls	10p12.31	10	22026914	DNAJC1	DNAJC1 - EBLN1	64215	340900		23146	181900	rs11814448-C	rs11814448		11814448	intergenic_variant	1	0.02	9e-16	15.0458		1.26	[1.18-1.35]	Affymetrix, Illumina [~ 2600000] (imputed)	N	breast carcinoma	http://www.ebi.ac.uk/efo/EFO_0000305
2013-09-12	23535729	Michailidou K	2013-04-01	Nat Genet	www.ncbi.nlm.nih.gov/pubmed/23535729	Large-scale genotyping identifies 41 new loci associated with breast cancer risk.	Breast cancer	10,052 European ancestry cases, 12,575 European ancestry controls	45,290 European ancestry cases, 41,880 European ancestry controls	11q24.3	11	129591276	intergenic	RPS27P20 - LINC01395	100271581	101929557		53103	20840	rs11820646-C	rs11820646		11820646	upstream_gene_variant	1	0.59	1e-09	9		1.05	[1.03-1.08]	Affymetrix, Illumina [~ 2600000] (imputed)	N	breast carcinoma	http://www.ebi.ac.uk/efo/EFO_0000305
2013-09-12	23535729	Michailidou K	2013-04-01	Nat Genet	www.ncbi.nlm.nih.gov/pubmed/23535729	Large-scale genotyping identifies 41 new loci associated with breast cancer risk.	Breast cancer	10,052 European ancestry cases, 12,575 European ancestry controls	45,290 European ancestry cases, 41,880 European ancestry controls	12p13.1	12	14260997	intergenic	GRIN2B - ATF7IP	2904	55729		278995	104635	rs12422552-C	rs12422552		12422552	regulatory_region_variant	1	0.26	4e-08	7.39794		1.05	[1.03-1.07]	Affymetrix, Illumina [~ 2600000] (imputed)	N	breast carcinoma	http://www.ebi.ac.uk/efo/EFO_0000305
2013-09-12	23535729	Michailidou K	2013-04-01	Nat Genet	www.ncbi.nlm.nih.gov/pubmed/23535729	Large-scale genotyping identifies 41 new loci associated with breast cancer risk.	Breast cancer	10,052 European ancestry cases, 12,575 European ancestry controls	45,290 European ancestry cases, 41,880 European ancestry controls	3p24.1	3	30641447	TGFBR2	TGFBR2			7048			rs12493607-C	rs12493607		12493607	intron_variant	0	0.35	2e-08	7.69897		1.06	[1.03-1.08]	Affymetrix, Illumina [~ 2600000] (imputed)	N	breast carcinoma	http://www.ebi.ac.uk/efo/EFO_0000305
2013-09-12	23535733	Garcia-Closas M	2013-04-01	Nat Genet	www.ncbi.nlm.nih.gov/pubmed/23535733	Genome-wide association studies identify four ER negative-specific breast cancer risk loci.	Breast cancer	4,193 European ancestry cases, 35,194 European ancestry controls	6,514 European ancestry cases, 41,455 European ancestry controls	2p24.1	2	19121042	intergenic	LOC105373457 - MIR4757	105373457	100616307		20566	227387	rs12710696-?	rs12710696		12710696	intron_variant	1	0.36	5e-08	7.30103		1.1	[1.06-1.13]	Illumina [NR]	N	breast carcinoma	http://www.ebi.ac.uk/efo/EFO_0000305
2013-09-12	23535729	Michailidou K	2013-04-01	Nat Genet	www.ncbi.nlm.nih.gov/pubmed/23535729	Large-scale genotyping identifies 41 new loci associated with breast cancer risk.	Breast cancer	10,052 European ancestry cases, 12,575 European ancestry controls	45,290 European ancestry cases, 41,880 European ancestry controls	12q24.21	12	115398717	intergenic	LOC105370003			105370003			rs1292011-A	rs1292011		1292011	regulatory_region_variant	0	0.58	9e-22	21.0458		1.09	[1.06-1.11]	Affymetrix, Illumina [~ 2600000] (imputed)	N	breast carcinoma	http://www.ebi.ac.uk/efo/EFO_0000305
2013-09-12	23535729	Michailidou K	2013-04-01	Nat Genet	www.ncbi.nlm.nih.gov/pubmed/23535729	Large-scale genotyping identifies 41 new loci associated with breast cancer risk.	Breast cancer	10,052 European ancestry cases, 12,575 European ancestry controls	45,290 European ancestry cases, 41,880 European ancestry controls	22q12.2	22	29225488	EMID1, RHBDD3, EWSR1, CHEK2	EMID1, LOC105372985			129080, 105372985			rs132390-C	rs132390		132390	intron_variant	0	0.036	3e-09	8.52288		1.12	[1.07-1.18]	Affymetrix, Illumina [~ 2600000] (imputed)	N	breast carcinoma	http://www.ebi.ac.uk/efo/EFO_0000305
2013-09-12	23535729	Michailidou K	2013-04-01	Nat Genet	www.ncbi.nlm.nih.gov/pubmed/23535729	Large-scale genotyping identifies 41 new loci associated with breast cancer risk.	Breast cancer	10,052 European ancestry cases, 12,575 European ancestry controls	45,290 European ancestry cases, 41,880 European ancestry controls	16q23.2	16	80616908	CDYL2	CDYL2			124359			rs13329835-G	rs13329835		13329835	intron_variant	0	0.22	2e-16	15.699		1.08	[1.05-1.10]	Affymetrix, Illumina [~ 2600000] (imputed)	N	breast carcinoma	http://www.ebi.ac.uk/efo/EFO_0000305
2013-09-12	23535729	Michailidou K	2013-04-01	Nat Genet	www.ncbi.nlm.nih.gov/pubmed/23535729	Large-scale genotyping identifies 41 new loci associated with breast cancer risk.	Breast cancer	10,052 European ancestry cases, 12,575 European ancestry controls	45,290 European ancestry cases, 41,880 European ancestry controls	5q11.2	5	59041654	PDE4D	PDE4D, LOC105378990			5144, 105378990			rs1353747-T	rs1353747		1353747	intron_variant	0	0.905	3e-08	7.52288		1.09	[1.05-1.12]	Affymetrix, Illumina [~ 2600000] (imputed)	N	breast carcinoma	http://www.ebi.ac.uk/efo/EFO_0000305
2013-09-12	23535729	Michailidou K	2013-04-01	Nat Genet	www.ncbi.nlm.nih.gov/pubmed/23535729	Large-scale genotyping identifies 41 new loci associated with breast cancer risk.	Breast cancer	10,052 European ancestry cases, 12,575 European ancestry controls	45,290 European ancestry cases, 41,880 European ancestry controls	5q33.3	5	158817075	EBF1	EBF1			1879			rs1432679-C	rs1432679		1432679	intron_variant	0	0.43	2e-14	13.699		1.07	[1.05-1.09]	Affymetrix, Illumina [~ 2600000] (imputed)	N	breast carcinoma	http://www.ebi.ac.uk/efo/EFO_0000305
2013-09-12	23535729	Michailidou K	2013-04-01	Nat Genet	www.ncbi.nlm.nih.gov/pubmed/23535729	Large-scale genotyping identifies 41 new loci associated with breast cancer risk.	Breast cancer	10,052 European ancestry cases, 12,575 European ancestry controls	45,290 European ancestry cases, 41,880 European ancestry controls	18q11.2	18	26990703	CHST9	CHST9			83539			rs1436904-T	rs1436904		1436904	intron_variant	0	0.6	3e-08	7.52288		1.04	[1.02-1.06]	Affymetrix, Illumina [~ 2600000] (imputed)	N	breast carcinoma	http://www.ebi.ac.uk/efo/EFO_0000305
2013-09-12	23535729	Michailidou K	2013-04-01	Nat Genet	www.ncbi.nlm.nih.gov/pubmed/23535729	Large-scale genotyping identifies 41 new loci associated with breast cancer risk.	Breast cancer	10,052 European ancestry cases, 12,575 European ancestry controls	45,290 European ancestry cases, 41,880 European ancestry controls	2q31.1	2	173348166	CDCA7	RPS2P18 - CDCA7	643960	83879		49612	5851	rs1550623-A	rs1550623		1550623	intron_variant	1	0.84	3e-08	7.52288		1.06	[1.03-1.09]	Affymetrix, Illumina [~ 2600000] (imputed)	N	breast carcinoma	http://www.ebi.ac.uk/efo/EFO_0000305
2013-09-12	23535729	Michailidou K	2013-04-01	Nat Genet	www.ncbi.nlm.nih.gov/pubmed/23535729	Large-scale genotyping identifies 41 new loci associated with breast cancer risk.	Breast cancer	10,052 European ancestry cases, 12,575 European ancestry controls	45,290 European ancestry cases, 41,880 European ancestry controls	2q35	2	217431785	DIRC3	DIRC3			729582			rs16857609-T	rs16857609		16857609	intron_variant	0	0.26	1e-15	15		1.08	[1.06-1.10]	Affymetrix, Illumina [~ 2600000] (imputed)	N	breast carcinoma	http://www.ebi.ac.uk/efo/EFO_0000305
2013-09-12	23535729	Michailidou K	2013-04-01	Nat Genet	www.ncbi.nlm.nih.gov/pubmed/23535729	Large-scale genotyping identifies 41 new loci associated with breast cancer risk.	Breast cancer	10,052 European ancestry cases, 12,575 European ancestry controls	45,290 European ancestry cases, 41,880 European ancestry controls	16q12.2	16	53779455	FTO, MIR1972-2	FTO			79068			rs17817449-T	rs17817449		17817449	intron_variant	0	0.6	6e-14	13.2218		1.08	[1.05-1.1]	Affymetrix, Illumina [~ 2600000] (imputed)	N	breast carcinoma	http://www.ebi.ac.uk/efo/EFO_0000305
2013-09-12	23535729	Michailidou K	2013-04-01	Nat Genet	www.ncbi.nlm.nih.gov/pubmed/23535729	Large-scale genotyping identifies 41 new loci associated with breast cancer risk.	Breast cancer	10,052 European ancestry cases, 12,575 European ancestry controls	45,290 European ancestry cases, 41,880 European ancestry controls	2q31.1	2	172108243	METAP1D, DLX1, DLX2	DLX2-AS1			104326193			rs2016394-G	rs2016394		2016394	intron_variant	0	0.52	1e-08	8		1.05	[1.03-1.08]	Affymetrix, Illumina [~ 2600000] (imputed)	N	breast carcinoma	http://www.ebi.ac.uk/efo/EFO_0000305
2013-09-12	23535729	Michailidou K	2013-04-01	Nat Genet	www.ncbi.nlm.nih.gov/pubmed/23535729	Large-scale genotyping identifies 41 new loci associated with breast cancer risk.	Breast cancer	10,052 European ancestry cases, 12,575 European ancestry controls	45,290 European ancestry cases, 41,880 European ancestry controls	6p23	6	13722291	RANBP9	RANBP9 - MCUR1	10048	63933		10711	64258	rs204247-G	rs204247		204247	intergenic_variant	1	0.43	8e-09	8.09691		1.05	[1.03-1.07]	Affymetrix, Illumina [~ 2600000] (imputed)	N	breast carcinoma	http://www.ebi.ac.uk/efo/EFO_0000305
2013-09-12	23535729	Michailidou K	2013-04-01	Nat Genet	www.ncbi.nlm.nih.gov/pubmed/23535729	Large-scale genotyping identifies 41 new loci associated with breast cancer risk.	Breast cancer	10,052 European ancestry cases, 12,575 European ancestry controls	45,290 European ancestry cases, 41,880 European ancestry controls	14q13.3	14	36663564	PAX9, SLC25A21	PAX9			5083			rs2236007-G	rs2236007		2236007	intron_variant	0	0.79	2e-13	12.699		1.08	[1.05-1.1]	Affymetrix, Illumina [~ 2600000] (imputed)	N	breast carcinoma	http://www.ebi.ac.uk/efo/EFO_0000305
2013-09-12	23535729	Michailidou K	2013-04-01	Nat Genet	www.ncbi.nlm.nih.gov/pubmed/23535729	Large-scale genotyping identifies 41 new loci associated with breast cancer risk.	Breast cancer	10,052 European ancestry cases, 12,575 European ancestry controls	45,290 European ancestry cases, 41,880 European ancestry controls	14q24.1	14	68193711	RAD51L1	RAD51B			5890			rs2588809-T	rs2588809		2588809	intron_variant	0	0.16	1e-10	10		1.08	[1.05-1.11]	Affymetrix, Illumina [~ 2600000] (imputed)	N	breast carcinoma	http://www.ebi.ac.uk/efo/EFO_0000305
2013-09-12	23535729	Michailidou K	2013-04-01	Nat Genet	www.ncbi.nlm.nih.gov/pubmed/23535729	Large-scale genotyping identifies 41 new loci associated with breast cancer risk.	Breast cancer	10,052 European ancestry cases, 12,575 European ancestry controls	45,290 European ancestry cases, 41,880 European ancestry controls	21q21.1	21	15148511	NRIP1	NRIP1 - LOC105372739	8204	105372739		82608	38126	rs2823093-G	rs2823093		2823093	intergenic_variant	1	0.73	7e-16	15.1549		1.09	[1.06-1.11]	Affymetrix, Illumina [~ 2600000] (imputed)	N	breast carcinoma	http://www.ebi.ac.uk/efo/EFO_0000305
2013-09-12	23535729	Michailidou K	2013-04-01	Nat Genet	www.ncbi.nlm.nih.gov/pubmed/23535729	Large-scale genotyping identifies 41 new loci associated with breast cancer risk.	Breast cancer	10,052 European ancestry cases, 12,575 European ancestry controls	45,290 European ancestry cases, 41,880 European ancestry controls	8q21.13	8	75505702	HNF4G	HNF4G			3174			rs2943559-G	rs2943559		2943559	intron_variant	0	0.07	6e-15	14.2218		1.13	[1.09-1.17	Affymetrix, Illumina [~ 2600000] (imputed)	N	breast carcinoma	http://www.ebi.ac.uk/efo/EFO_0000305
2013-09-12	23535729	Michailidou K	2013-04-01	Nat Genet	www.ncbi.nlm.nih.gov/pubmed/23535729	Large-scale genotyping identifies 41 new loci associated with breast cancer risk.	Breast cancer	10,052 European ancestry cases, 12,575 European ancestry controls	45,290 European ancestry cases, 41,880 European ancestry controls	19q13.31	19	43782361	C19orf61, KCNN4, LYPD5, ZNF283	KCNN4 - LYPD5	3783	284348		222	13566	rs3760982-A	rs3760982		3760982	upstream_gene_variant	1	0.46	2e-10	9.69897		1.06	[1.04-1.08]	Affymetrix, Illumina [~ 2600000] (imputed)	N	breast carcinoma	http://www.ebi.ac.uk/efo/EFO_0000305
2013-09-12	23535729	Michailidou K	2013-04-01	Nat Genet	www.ncbi.nlm.nih.gov/pubmed/23535729	Large-scale genotyping identifies 41 new loci associated with breast cancer risk.	Breast cancer	10,052 European ancestry cases, 12,575 European ancestry controls	45,290 European ancestry cases, 41,880 European ancestry controls	11q13.1	11	65815595	DKFZp761E198, OVOL1, SNX32, CFL1, MUS81	LOC101927853			101927853			rs3903072-G	rs3903072		3903072	regulatory_region_variant	0	0.53	9e-12	11.0458		1.05	[1.04-1.08]	Affymetrix, Illumina [~ 2600000] (imputed)	N	breast carcinoma	http://www.ebi.ac.uk/efo/EFO_0000305
2013-09-12	23535733	Garcia-Closas M	2013-04-01	Nat Genet	www.ncbi.nlm.nih.gov/pubmed/23535733	Genome-wide association studies identify four ER negative-specific breast cancer risk loci.	Breast cancer	4,193 European ancestry cases, 35,194 European ancestry controls	6,514 European ancestry cases, 41,455 European ancestry controls	1q32.1	1	204549714	LRRN2, PIK3C2B, MDM4	MDM4			4194			rs4245739-?	rs4245739		4245739	3_prime_UTR_variant	0	0.26	2e-12	11.699		1.14	[1.10-1.18]	Illumina [NR]	N	breast carcinoma	http://www.ebi.ac.uk/efo/EFO_0000305
2013-09-12	23535729	Michailidou K	2013-04-01	Nat Genet	www.ncbi.nlm.nih.gov/pubmed/23535729	Large-scale genotyping identifies 41 new loci associated with breast cancer risk.	Breast cancer	10,052 European ancestry cases, 12,575 European ancestry controls	45,290 European ancestry cases, 41,880 European ancestry controls	19p13.11	19	18460331	SSBP4, ISYNA1, ELL	ELL			8178			rs4808801-A	rs4808801		4808801	intron_variant	0	0.65	5e-15	14.301		1.08	[1.05-1.1]	Affymetrix, Illumina [~ 2600000] (imputed)	N	breast carcinoma	http://www.ebi.ac.uk/efo/EFO_0000305
2013-09-12	23535729	Michailidou K	2013-04-01	Nat Genet	www.ncbi.nlm.nih.gov/pubmed/23535729	Large-scale genotyping identifies 41 new loci associated with breast cancer risk.	Breast cancer	10,052 European ancestry cases, 12,575 European ancestry controls	45,290 European ancestry cases, 41,880 European ancestry controls	18q11.2	18	26757460	intergenic	LOC101927652 - LOC105372035	101927652	105372035		15344	64882	rs527616-G	rs527616		527616	intron_variant	1	0.62	2e-10	9.69897		1.05	[1.03-1.08]	Affymetrix, Illumina [~ 2600000] (imputed)	N	breast carcinoma	http://www.ebi.ac.uk/efo/EFO_0000305
2013-09-12	23535729	Michailidou K	2013-04-01	Nat Genet	www.ncbi.nlm.nih.gov/pubmed/23535729	Large-scale genotyping identifies 41 new loci associated with breast cancer risk.	Breast cancer	10,052 European ancestry cases, 12,575 European ancestry controls	45,290 European ancestry cases, 41,880 European ancestry controls	22q13.1	22	40480230	MKL1	MKL1			57591			rs6001930-C	rs6001930		6001930	intron_variant	0	0.11	9e-19	18.0458		1.12	[1.09-1.16]	Affymetrix, Illumina [~ 2600000] (imputed)	N	breast carcinoma	http://www.ebi.ac.uk/efo/EFO_0000305
2013-09-12	23535729	Michailidou K	2013-04-01	Nat Genet	www.ncbi.nlm.nih.gov/pubmed/23535729	Large-scale genotyping identifies 41 new loci associated with breast cancer risk.	Breast cancer	10,052 European ancestry cases, 12,575 European ancestry controls	45,290 European ancestry cases, 41,880 European ancestry controls	1p36.22	1	10506158	PEX14	PEX14			5195			rs616488-A	rs616488		616488	intron_variant	0	0.67	2e-10	9.69897		1.06	[1.04-1.09]	Affymetrix, Illumina [~ 2600000] (imputed)	N	breast carcinoma	http://www.ebi.ac.uk/efo/EFO_0000305
2013-09-12	23535729	Michailidou K	2013-04-01	Nat Genet	www.ncbi.nlm.nih.gov/pubmed/23535729	Large-scale genotyping identifies 41 new loci associated with breast cancer risk.	Breast cancer	10,052 European ancestry cases, 12,575 European ancestry controls	45,290 European ancestry cases, 41,880 European ancestry controls	8q21.13	8	75318066	intergenic	CASC9 - HNF4G	101805492	3174		39177	89615	rs6472903-T	rs6472903		6472903	intron_variant	1	0.82	2e-17	16.699		1.1	[1.08-1.12]	Affymetrix, Illumina [~ 2600000] (imputed)	N	breast carcinoma	http://www.ebi.ac.uk/efo/EFO_0000305
2013-09-12	23535729	Michailidou K	2013-04-01	Nat Genet	www.ncbi.nlm.nih.gov/pubmed/23535729	Large-scale genotyping identifies 41 new loci associated with breast cancer risk.	Breast cancer	10,052 European ancestry cases, 12,575 European ancestry controls	45,290 European ancestry cases, 41,880 European ancestry controls	17q22	17	54979110	COX11	STXBP4			252983			rs6504950-G	rs6504950		6504950	intron_variant	0	0.72	2e-13	12.699		1.06	[1.04-1.09]	Affymetrix, Illumina [~ 2600000] (imputed)	N	breast carcinoma	http://www.ebi.ac.uk/efo/EFO_0000305
2013-09-12	23535733	Garcia-Closas M	2013-04-01	Nat Genet	www.ncbi.nlm.nih.gov/pubmed/23535733	Genome-wide association studies identify four ER negative-specific breast cancer risk loci.	Breast cancer	4,193 European ancestry cases, 35,194 European ancestry controls	6,514 European ancestry cases, 41,455 European ancestry controls	1q32.1	1	202218048	LGR6, UBE2T, PTPN7	LGR6			59352			rs6678914-?	rs6678914		6678914	intron_variant	0	0.59	1e-08	8		1.1	[1.06-1.13]	Illumina [NR]	N	breast carcinoma	http://www.ebi.ac.uk/efo/EFO_0000305
2013-09-12	23535729	Michailidou K	2013-04-01	Nat Genet	www.ncbi.nlm.nih.gov/pubmed/23535729	Large-scale genotyping identifies 41 new loci associated with breast cancer risk.	Breast cancer	10,052 European ancestry cases, 12,575 European ancestry controls	45,290 European ancestry cases, 41,880 European ancestry controls	3p26.1	3	4700592	ITPR1, EGOT	ITPR1			3708			rs6762644-G	rs6762644		6762644	intron_variant	0	0.4	2e-12	11.699		1.07	[1.04-1.09]	Affymetrix, Illumina [~ 2600000] (imputed)	N	breast carcinoma	http://www.ebi.ac.uk/efo/EFO_0000305
2013-09-12	23535729	Michailidou K	2013-04-01	Nat Genet	www.ncbi.nlm.nih.gov/pubmed/23535729	Large-scale genotyping identifies 41 new loci associated with breast cancer risk.	Breast cancer	10,052 European ancestry cases, 12,575 European ancestry controls	45,290 European ancestry cases, 41,880 European ancestry controls	4q34.1	4	174925275	ADAM29	ADAM29			11086			rs6828523-C	rs6828523		6828523	intron_variant	0	0.87	4e-16	15.3979		1.11	[1.09-1.15]	Affymetrix, Illumina [~ 2600000] (imputed)	N	breast carcinoma	http://www.ebi.ac.uk/efo/EFO_0000305
2013-09-12	23535729	Michailidou K	2013-04-01	Nat Genet	www.ncbi.nlm.nih.gov/pubmed/23535729	Large-scale genotyping identifies 41 new loci associated with breast cancer risk.	Breast cancer	10,052 European ancestry cases, 12,575 European ancestry controls	45,290 European ancestry cases, 41,880 European ancestry controls	10p12.31	10	21744013	DNAJC1, MLLT10	MLLT10 - DNAJC1	8028	64215		380	12535	rs7072776-A	rs7072776		7072776	downstream_gene_variant	1	0.29	4e-14	13.3979		1.07	[1.05-1.09]	Affymetrix, Illumina [~ 2600000] (imputed)	N	breast carcinoma	http://www.ebi.ac.uk/efo/EFO_0000305
2013-09-12	23535729	Michailidou K	2013-04-01	Nat Genet	www.ncbi.nlm.nih.gov/pubmed/23535729	Large-scale genotyping identifies 41 new loci associated with breast cancer risk.	Breast cancer	10,052 European ancestry cases, 12,575 European ancestry controls	45,290 European ancestry cases, 41,880 European ancestry controls	7q35	7	144377836	ARHGEF5, NOBOX	ARHGEF5			7984			rs720475-G	rs720475		720475	intron_variant	0	0.75	7e-11	10.1549		1.06	[1.04-1.09]	Affymetrix, Illumina [~ 2600000] (imputed)	N	breast carcinoma	http://www.ebi.ac.uk/efo/EFO_0000305
2013-09-12	23535729	Michailidou K	2013-04-01	Nat Genet	www.ncbi.nlm.nih.gov/pubmed/23535729	Large-scale genotyping identifies 41 new loci associated with breast cancer risk.	Breast cancer	10,052 European ancestry cases, 12,575 European ancestry controls	45,290 European ancestry cases, 41,880 European ancestry controls	10q25.2	10	113014168	TCF7L2	TCF7L2			6934			rs7904519-G	rs7904519		7904519	intron_variant	0	0.46	3e-08	7.52288		1.06	[1.04-1.08]	Affymetrix, Illumina [~ 2600000] (imputed)	N	breast carcinoma	http://www.ebi.ac.uk/efo/EFO_0000305
2013-09-12	23535729	Michailidou K	2013-04-01	Nat Genet	www.ncbi.nlm.nih.gov/pubmed/23535729	Large-scale genotyping identifies 41 new loci associated with breast cancer risk.	Breast cancer	10,052 European ancestry cases, 12,575 European ancestry controls	45,290 European ancestry cases, 41,880 European ancestry controls	14q32.11	14	91374725	CCDC88C	CCDC88C			440193			rs941764-G	rs941764		941764	intron_variant	0	0.34	4e-10	9.39794		1.06	[1.04-1.09]	Affymetrix, Illumina [~ 2600000] (imputed)	N	breast carcinoma	http://www.ebi.ac.uk/efo/EFO_0000305
2013-09-12	23535729	Michailidou K	2013-04-01	Nat Genet	www.ncbi.nlm.nih.gov/pubmed/23535729	Large-scale genotyping identifies 41 new loci associated with breast cancer risk.	Breast cancer	10,052 European ancestry cases, 12,575 European ancestry controls	45,290 European ancestry cases, 41,880 European ancestry controls	8p12	8	29652100	intergenic	RPL17P33 - LOC105379353	646909	105379353		19417	15771	rs9693444-A	rs9693444		9693444	intergenic_variant	1	0.32	9e-14	13.0458		1.07	[1.05-1.09]	Affymetrix, Illumina [~ 2600000] (imputed)	N	breast carcinoma	http://www.ebi.ac.uk/efo/EFO_0000305
2013-09-12	23535729	Michailidou K	2013-04-01	Nat Genet	www.ncbi.nlm.nih.gov/pubmed/23535729	Large-scale genotyping identifies 41 new loci associated with breast cancer risk.	Breast cancer	10,052 European ancestry cases, 12,575 European ancestry controls	45,290 European ancestry cases, 41,880 European ancestry controls	4q24	4	105163621	TET2	TET2			54790			rs9790517-T	rs9790517		9790517	intron_variant	0	0.23	4e-08	7.39794		1.05	[1.03-1.08]	Affymetrix, Illumina [~ 2600000] (imputed)	N	breast carcinoma	http://www.ebi.ac.uk/efo/EFO_0000305
2014-03-26	24025145	Chung S	2013-09-11	Breast Cancer Res	www.ncbi.nlm.nih.gov/pubmed/24025145	A genome-wide association study of chemotherapy-induced alopecia in breast cancer patients.	Adverse response to chemotherapy in breast cancer (alopecia) (docetaxel)	62 Japanese ancestry cases, 42 Japanese ancestry controls	NA	1p32.2	1	55647101	LOC100507652	MIR4422 - LOC105378740	100616272	105378740		421378	136580	rs10443215-C	rs10443215		10443215	intron_variant	1	0.04	9e-06	5.04576	(Allelic)	9.39	[2.77-31.8]	Illumina [555600]	N	chemotherapy-induced alopecia, response to docetaxel	http://www.ebi.ac.uk/efo/EFO_0005400, http://purl.obolibrary.org/obo/GO_1902519
2014-03-26	24025145	Chung S	2013-09-11	Breast Cancer Res	www.ncbi.nlm.nih.gov/pubmed/24025145	A genome-wide association study of chemotherapy-induced alopecia in breast cancer patients.	Adverse response to chemotherapy in breast cancer (alopecia) (paclitaxel)	57 Japanese ancestry cases, 63 Japanese ancestry controls	NA	12q24.32	12	128297477	TMEM132C	TMEM132C			92293			rs11059635-G	rs11059635		11059635	intron_variant	0	0.67	2e-07	6.69897	(Dominant)	6.63	[2.95-14.9]	Illumina [555600]	N	chemotherapy-induced alopecia, response to paclitaxel	http://www.ebi.ac.uk/efo/EFO_0005400, http://purl.obolibrary.org/obo/GO_1901555
2014-03-26	24025145	Chung S	2013-09-11	Breast Cancer Res	www.ncbi.nlm.nih.gov/pubmed/24025145	A genome-wide association study of chemotherapy-induced alopecia in breast cancer patients.	Adverse response to chemotherapy in breast cancer (alopecia) (anti-microtubule)	119 Japanese ancestry cases, 105 Japanese ancestry controls	NA	10p14	10	8282926	LOC100507143	LINC00708 - LOC105376396	100507143	105376396		14621	99599	rs11255615-G	rs11255615		11255615	intergenic_variant	1	0.38	5e-06	5.30103	(Allelic)	2.4	[1.65-3.53]	Illumina [555600]	N	chemotherapy-induced alopecia, response to antimicrotubule agent	http://www.ebi.ac.uk/efo/EFO_0005400, http://www.ebi.ac.uk/efo/EFO_0005260
2014-03-26	24025145	Chung S	2013-09-11	Breast Cancer Res	www.ncbi.nlm.nih.gov/pubmed/24025145	A genome-wide association study of chemotherapy-induced alopecia in breast cancer patients.	Adverse response to chemotherapy in breast cancer (alopecia) (anti-microtubule)	119 Japanese ancestry cases, 105 Japanese ancestry controls	NA	5q14.3	5	86878330	RPL10AP9	LOC100505878 - RPL10AP9	100505878	728979		128558	5880	rs1493354-T	rs1493354		1493354	intergenic_variant	1	0.22	9e-06	5.04576	(Dominant)	2.37	[1.56-3.6]	Illumina [555600]	N	chemotherapy-induced alopecia, response to antimicrotubule agent	http://www.ebi.ac.uk/efo/EFO_0005400, http://www.ebi.ac.uk/efo/EFO_0005260
2014-03-26	24025145	Chung S	2013-09-11	Breast Cancer Res	www.ncbi.nlm.nih.gov/pubmed/24025145	A genome-wide association study of chemotherapy-induced alopecia in breast cancer patients.	Adverse response to chemotherapy in breast cancer (alopecia) (paclitaxel)	57 Japanese ancestry cases, 63 Japanese ancestry controls	NA	5p15.2	5	14071948	TRIO	DNAH5 - TRIO	1767	7204		60189	71760	rs163818-C	rs163818		163818	intergenic_variant	1	0.02	6e-07	6.22185	(Dominant)	11.5	[3.37-39.3]	Illumina [555600]	N	chemotherapy-induced alopecia, response to paclitaxel	http://www.ebi.ac.uk/efo/EFO_0005400, http://purl.obolibrary.org/obo/GO_1901555
2014-03-26	24025145	Chung S	2013-09-11	Breast Cancer Res	www.ncbi.nlm.nih.gov/pubmed/24025145	A genome-wide association study of chemotherapy-induced alopecia in breast cancer patients.	Adverse response to chemotherapy in breast cancer (alopecia)	303 Japanese ancestry cases, 880 Japanese ancestry controls	23 Japanese ancestry cases	2q23.3	2	152124821	STAM2	STAM2			10254			rs16830728-T	rs16830728		16830728	intron_variant	0	0.59	3e-08	7.52288	(Recessive)	3.61	[2.17-5.98]	Illumina [555600]	N	chemotherapy-induced alopecia	http://www.ebi.ac.uk/efo/EFO_0005400
2014-03-26	24025145	Chung S	2013-09-11	Breast Cancer Res	www.ncbi.nlm.nih.gov/pubmed/24025145	A genome-wide association study of chemotherapy-induced alopecia in breast cancer patients.	Adverse response to chemotherapy in breast cancer (alopecia) (anti-microtubule)	119 Japanese ancestry cases, 105 Japanese ancestry controls	NA	9q31.2	9	106914612	ZNF462	ZNF462			58499			rs1858231-C	rs1858231		1858231	intron_variant	0	0.22	2e-06	5.69897	(Allelic)	2.71	[1.79-4.12]	Illumina [555600]	N	chemotherapy-induced alopecia, response to antimicrotubule agent	http://www.ebi.ac.uk/efo/EFO_0005400, http://www.ebi.ac.uk/efo/EFO_0005260
2014-03-26	24025145	Chung S	2013-09-11	Breast Cancer Res	www.ncbi.nlm.nih.gov/pubmed/24025145	A genome-wide association study of chemotherapy-induced alopecia in breast cancer patients.	Adverse response to chemotherapy in breast cancer (alopecia) (anti-microtubule)	119 Japanese ancestry cases, 105 Japanese ancestry controls	NA	11q14.2	11	86477110	ME3	ME3			10873			rs1870323-T	rs1870323		1870323	intron_variant	0	0.64	2e-06	5.69897	(Allelic)	2.92	[1.87-4.57]	Illumina [555600]	N	chemotherapy-induced alopecia, response to antimicrotubule agent	http://www.ebi.ac.uk/efo/EFO_0005400, http://www.ebi.ac.uk/efo/EFO_0005260
2014-03-26	24025145	Chung S	2013-09-11	Breast Cancer Res	www.ncbi.nlm.nih.gov/pubmed/24025145	A genome-wide association study of chemotherapy-induced alopecia in breast cancer patients.	Adverse response to chemotherapy in breast cancer (alopecia) (anti-microtubule)	119 Japanese ancestry cases, 105 Japanese ancestry controls	NA	18q21.33	18	63509033	SERPINB5	SERPINB5 - SERPINB12	5268	89777		3948	10057	rs2032224-A	rs2032224		2032224	downstream_gene_variant	1	0.62	9e-06	5.04576	(Recessive)	2.16	[1.42-3.27]	Illumina [555600]	N	chemotherapy-induced alopecia, response to antimicrotubule agent	http://www.ebi.ac.uk/efo/EFO_0005400, http://www.ebi.ac.uk/efo/EFO_0005260
2014-03-26	24025145	Chung S	2013-09-11	Breast Cancer Res	www.ncbi.nlm.nih.gov/pubmed/24025145	A genome-wide association study of chemotherapy-induced alopecia in breast cancer patients.	Adverse response to chemotherapy in breast cancer (alopecia) (anti-microtubule)	119 Japanese ancestry cases, 105 Japanese ancestry controls	NA	5q14.3	5	86881956	RPL10AP9	LOC100505878 - RPL10AP9	100505878	728979		132184	2254	rs2471042-T	rs2471042		2471042	downstream_gene_variant	1	0.21	5e-06	5.30103	(Dominant)	2.51	[1.64-3.81]	Illumina [555600]	N	chemotherapy-induced alopecia, response to antimicrotubule agent	http://www.ebi.ac.uk/efo/EFO_0005400, http://www.ebi.ac.uk/efo/EFO_0005260
2014-03-26	24025145	Chung S	2013-09-11	Breast Cancer Res	www.ncbi.nlm.nih.gov/pubmed/24025145	A genome-wide association study of chemotherapy-induced alopecia in breast cancer patients.	Adverse response to chemotherapy in breast cancer (alopecia) (paclitaxel)	57 Japanese ancestry cases, 63 Japanese ancestry controls	NA	21q22.3	21	41672041	NCRNA00111	LOC105372813			105372813			rs2838088-A	rs2838088		2838088	regulatory_region_variant	0	0.12	1e-06	6	(Dominant)	4.48	[2.32-8.66]	Illumina [555600]	N	chemotherapy-induced alopecia, response to paclitaxel	http://www.ebi.ac.uk/efo/EFO_0005400, http://purl.obolibrary.org/obo/GO_1901555
2014-03-26	24025145	Chung S	2013-09-11	Breast Cancer Res	www.ncbi.nlm.nih.gov/pubmed/24025145	A genome-wide association study of chemotherapy-induced alopecia in breast cancer patients.	Adverse response to chemotherapy in breast cancer (alopecia)	303 Japanese ancestry cases, 880 Japanese ancestry controls	23 Japanese ancestry cases	2q23.3	2	152100897	CACNB4	CACNB4 - STAM2	785	10254		909	15904	rs3820706-G	rs3820706		3820706	intron_variant	1	0.57	2e-09	8.69897	(Recessive)	2.38	[1.44-3.93]	Illumina [555600]	N	chemotherapy-induced alopecia	http://www.ebi.ac.uk/efo/EFO_0005400
2014-03-26	24025145	Chung S	2013-09-11	Breast Cancer Res	www.ncbi.nlm.nih.gov/pubmed/24025145	A genome-wide association study of chemotherapy-induced alopecia in breast cancer patients.	Adverse response to chemotherapy in breast cancer (alopecia) (paclitaxel)	57 Japanese ancestry cases, 63 Japanese ancestry controls	NA	16q23.3	16	82612728	CDH13	LOC101928392 - CDH13	101928392	1012		37267	14066	rs3844412-A	rs3844412		3844412	intergenic_variant	1	0.11	4e-07	6.39794	(Dominant)	5.22	[2.67-10.2]	Illumina [555600]	N	chemotherapy-induced alopecia, response to paclitaxel	http://www.ebi.ac.uk/efo/EFO_0005400, http://purl.obolibrary.org/obo/GO_1901555
2014-03-26	24025145	Chung S	2013-09-11	Breast Cancer Res	www.ncbi.nlm.nih.gov/pubmed/24025145	A genome-wide association study of chemotherapy-induced alopecia in breast cancer patients.	Adverse response to chemotherapy in breast cancer (alopecia) (cyclophosphamide+epirubicin+/-5FU)	116 Japanese ancestry cases, 108 Japanese ancestry controls	NA	13q12.3	13	30740318	ALOX5AP	ALOX5AP			241			rs3885907-G	rs3885907		3885907	intron_variant	0	0.18	1e-06	6	(Dominant)	2.66	[1.71-4.13]	Illumina [555600]	N	response to epirubicin, response to cyclophosphamide, chemotherapy-induced alopecia, response to 5' fluorouracil	http://purl.obolibrary.org/obo/GO_1902522, http://purl.obolibrary.org/obo/GO_1902518, http://www.ebi.ac.uk/efo/EFO_0005400, http://purl.obolibrary.org/obo/GO_0036275
2014-03-26	24025145	Chung S	2013-09-11	Breast Cancer Res	www.ncbi.nlm.nih.gov/pubmed/24025145	A genome-wide association study of chemotherapy-induced alopecia in breast cancer patients.	Adverse response to chemotherapy in breast cancer (alopecia) (docetaxel)	62 Japanese ancestry cases, 42 Japanese ancestry controls	NA	3q21.3	3	127231283	C3orf56	LOC101060159 - LOC105374093	101060159	105374093		9298	45259	rs4234284-T	rs4234284		4234284	intergenic_variant	1	0.23	3e-06	5.52288	(Dominant)	3.01	[1.62-5.6]	Illumina [555600]	N	chemotherapy-induced alopecia, response to docetaxel	http://www.ebi.ac.uk/efo/EFO_0005400, http://purl.obolibrary.org/obo/GO_1902519
2014-03-26	24025145	Chung S	2013-09-11	Breast Cancer Res	www.ncbi.nlm.nih.gov/pubmed/24025145	A genome-wide association study of chemotherapy-induced alopecia in breast cancer patients.	Adverse response to chemotherapy in breast cancer (alopecia) (anti-microtubule)	119 Japanese ancestry cases, 105 Japanese ancestry controls	NA	15q25.3	15	85919621	KLHL25	LOC105370952 - AGBL1	105370952	123624		78507	160166	rs4262906-C	rs4262906		4262906	intergenic_variant	1	0.35	3e-06	5.52288	(Allelic)	2.5	[1.71-3.67]	Illumina [555600]	N	chemotherapy-induced alopecia, response to antimicrotubule agent	http://www.ebi.ac.uk/efo/EFO_0005400, http://www.ebi.ac.uk/efo/EFO_0005260
2014-03-26	24025145	Chung S	2013-09-11	Breast Cancer Res	www.ncbi.nlm.nih.gov/pubmed/24025145	A genome-wide association study of chemotherapy-induced alopecia in breast cancer patients.	Adverse response to chemotherapy in breast cancer (alopecia) (cyclophosphamide+epirubicin+/-5FU)	116 Japanese ancestry cases, 108 Japanese ancestry controls	NA	1p21.3	1	94615889	LOC100130235	LOC105378861			105378861			rs4474258-A	rs4474258		4474258	non_coding_transcript_exon_variant	0	0.43	5e-06	5.30103	(Recessive)	1.89	[1.29-2.75]	Illumina [555600]	N	response to epirubicin, response to cyclophosphamide, chemotherapy-induced alopecia, response to 5' fluorouracil	http://purl.obolibrary.org/obo/GO_1902522, http://purl.obolibrary.org/obo/GO_1902518, http://www.ebi.ac.uk/efo/EFO_0005400, http://purl.obolibrary.org/obo/GO_0036275
2014-03-26	24025145	Chung S	2013-09-11	Breast Cancer Res	www.ncbi.nlm.nih.gov/pubmed/24025145	A genome-wide association study of chemotherapy-induced alopecia in breast cancer patients.	Adverse response to chemotherapy in breast cancer (alopecia) (docetaxel)	62 Japanese ancestry cases, 42 Japanese ancestry controls	NA	20p13	20	778672	C20orf54	SLC52A3 - FAM110A	113278	83541		2687	55025	rs6117615-C	rs6117615		6117615	upstream_gene_variant	1	0.24	7e-06	5.1549	(Dominant)	3.89	[2.1-7.18]	Illumina [555600]	N	chemotherapy-induced alopecia, response to docetaxel	http://www.ebi.ac.uk/efo/EFO_0005400, http://purl.obolibrary.org/obo/GO_1902519
2014-03-26	24025145	Chung S	2013-09-11	Breast Cancer Res	www.ncbi.nlm.nih.gov/pubmed/24025145	A genome-wide association study of chemotherapy-induced alopecia in breast cancer patients.	Adverse response to chemotherapy in breast cancer (alopecia) (paclitaxel)	57 Japanese ancestry cases, 63 Japanese ancestry controls	NA	2p21	2	44478476	C2orf34	CAMKMT			79823			rs698813-C	rs698813		698813	intron_variant	0	0.52	1e-06	6	(Allelic)	4.27	[2.35-7.76]	Illumina [555600]	N	chemotherapy-induced alopecia, response to paclitaxel	http://www.ebi.ac.uk/efo/EFO_0005400, http://purl.obolibrary.org/obo/GO_1901555
2014-03-26	24025145	Chung S	2013-09-11	Breast Cancer Res	www.ncbi.nlm.nih.gov/pubmed/24025145	A genome-wide association study of chemotherapy-induced alopecia in breast cancer patients.	Adverse response to chemotherapy in breast cancer (alopecia) (cyclophosphamide+epirubicin+/-5FU)	116 Japanese ancestry cases, 108 Japanese ancestry controls	NA	10p13	10	13625731	PRPF18	PRPF18			8559			rs7089227-G	rs7089227		7089227	intron_variant	0	0.41	7e-06	5.1549	(Dominant)	1.99	[1.37-2.90]	Illumina [555600]	N	response to epirubicin, response to cyclophosphamide, chemotherapy-induced alopecia, response to 5' fluorouracil	http://purl.obolibrary.org/obo/GO_1902522, http://purl.obolibrary.org/obo/GO_1902518, http://www.ebi.ac.uk/efo/EFO_0005400, http://purl.obolibrary.org/obo/GO_0036275
2014-03-26	24025145	Chung S	2013-09-11	Breast Cancer Res	www.ncbi.nlm.nih.gov/pubmed/24025145	A genome-wide association study of chemotherapy-induced alopecia in breast cancer patients.	Adverse response to chemotherapy in breast cancer (alopecia)	303 Japanese ancestry cases, 880 Japanese ancestry controls	23 Japanese ancestry cases	10q21.1	10	54444531	PCDH15	PCDH15			65217			rs7476422-G	rs7476422		7476422	intron_variant	0	0.82	3e-07	6.52288	(Allelic)	2.06	[1.54-2.75]	Illumina [555600]	N	chemotherapy-induced alopecia	http://www.ebi.ac.uk/efo/EFO_0005400
2014-03-27	24025145	Chung S	2013-09-11	Breast Cancer Res	www.ncbi.nlm.nih.gov/pubmed/24025145	A genome-wide association study of chemotherapy-induced alopecia in breast cancer patients.	Adverse response to chemotherapy in breast cancer (alopecia) (cyclophosphamide+doxorubicin+/-5FU)	64 Japanese ancestry cases, 27 Japanese ancestry controls	NA	8p23.2	8	5017650	LOC100129861	CSMD1 - RSL24D1P7	64478	100129861		22844	53639	rs10112481-A	rs10112481		10112481	intergenic_variant	1	0.22	4e-06	5.39794	(Allelic)	5.12	[2.46-10.6]	Illumina [555600]	N	response to cyclophosphamide, chemotherapy-induced alopecia, response to 5' fluorouracil, response to doxorubicin	http://purl.obolibrary.org/obo/GO_1902518, http://www.ebi.ac.uk/efo/EFO_0005400, http://purl.obolibrary.org/obo/GO_0036275, http://purl.obolibrary.org/obo/GO_1902520
2014-03-27	24025145	Chung S	2013-09-11	Breast Cancer Res	www.ncbi.nlm.nih.gov/pubmed/24025145	A genome-wide association study of chemotherapy-induced alopecia in breast cancer patients.	Adverse response to chemotherapy in breast cancer (alopecia) (cyclophosphamide+doxorubicin+/-5FU)	64 Japanese ancestry cases, 27 Japanese ancestry controls	NA	9q33.3	9	123933491	DENND1A	DENND1A - LOC105376267	57706	105376267		3353	62658	rs10818894-G	rs10818894		10818894	upstream_gene_variant	1	0.7	2e-06	5.69897	(Dominant)	10.4	[3.56-30.1]	Illumina [555600]	N	response to cyclophosphamide, chemotherapy-induced alopecia, response to 5' fluorouracil, response to doxorubicin	http://purl.obolibrary.org/obo/GO_1902518, http://www.ebi.ac.uk/efo/EFO_0005400, http://purl.obolibrary.org/obo/GO_0036275, http://purl.obolibrary.org/obo/GO_1902520
2014-03-27	24025145	Chung S	2013-09-11	Breast Cancer Res	www.ncbi.nlm.nih.gov/pubmed/24025145	A genome-wide association study of chemotherapy-induced alopecia in breast cancer patients.	Adverse response to chemotherapy in breast cancer (alopecia) (cyclophosphamide+doxorubicin+/-5FU)	64 Japanese ancestry cases, 27 Japanese ancestry controls	NA	16q23.3	16	83292454	CDH13	CDH13			1012			rs11644424-T	rs11644424		11644424	intron_variant	0	0.44	8e-06	5.09691	(Dominant)	3.32	[1.71-6.44]	Illumina [555600]	N	response to cyclophosphamide, chemotherapy-induced alopecia, response to 5' fluorouracil, response to doxorubicin	http://purl.obolibrary.org/obo/GO_1902518, http://www.ebi.ac.uk/efo/EFO_0005400, http://purl.obolibrary.org/obo/GO_0036275, http://purl.obolibrary.org/obo/GO_1902520
2014-03-27	24025145	Chung S	2013-09-11	Breast Cancer Res	www.ncbi.nlm.nih.gov/pubmed/24025145	A genome-wide association study of chemotherapy-induced alopecia in breast cancer patients.	Adverse response to chemotherapy in breast cancer (alopecia) (cyclophosphamide+doxorubicin+/-5FU)	64 Japanese ancestry cases, 27 Japanese ancestry controls	NA	1q21.2	1	147548685	BCL9	BCL9			607			rs594206-A	rs594206		594206	intron_variant	0	0.78	6e-07	6.22185	(Dominant)	36.3	[4.58-287]	Illumina [555600]	N	response to cyclophosphamide, chemotherapy-induced alopecia, response to 5' fluorouracil, response to doxorubicin	http://purl.obolibrary.org/obo/GO_1902518, http://www.ebi.ac.uk/efo/EFO_0005400, http://purl.obolibrary.org/obo/GO_0036275, http://purl.obolibrary.org/obo/GO_1902520
2014-03-27	24025145	Chung S	2013-09-11	Breast Cancer Res	www.ncbi.nlm.nih.gov/pubmed/24025145	A genome-wide association study of chemotherapy-induced alopecia in breast cancer patients.	Adverse response to chemotherapy in breast cancer (alopecia) (cyclophosphamide+doxorubicin+/-5FU)	64 Japanese ancestry cases, 27 Japanese ancestry controls	NA	18q22.1	18	65231430	CDH7	LOC105372168 - LOC105372169	105372168	105372169		87302	233462	rs637644-G	rs637644		637644	intergenic_variant	1	0.8	7e-06	5.1549	(Allelic)	32.5	[4.08-259]	Illumina [555600]	N	response to cyclophosphamide, chemotherapy-induced alopecia, response to 5' fluorouracil, response to doxorubicin	http://purl.obolibrary.org/obo/GO_1902518, http://www.ebi.ac.uk/efo/EFO_0005400, http://purl.obolibrary.org/obo/GO_0036275, http://purl.obolibrary.org/obo/GO_1902520
2014-03-27	24025145	Chung S	2013-09-11	Breast Cancer Res	www.ncbi.nlm.nih.gov/pubmed/24025145	A genome-wide association study of chemotherapy-induced alopecia in breast cancer patients.	Adverse response to chemotherapy in breast cancer (alopecia) (cyclophosphamide+doxorubicin+/-5FU)	64 Japanese ancestry cases, 27 Japanese ancestry controls	NA	9p24.2	9	2203938	SMARCA2	SMARCA2 - LOC105375954	6595	105375954		10314	39837	rs6475600-C	rs6475600		6475600	intergenic_variant	1	0.63	2e-06	5.69897	(Allelic)	7.78	3.25-18.6]	Illumina [555600]	N	response to cyclophosphamide, chemotherapy-induced alopecia, response to 5' fluorouracil, response to doxorubicin	http://purl.obolibrary.org/obo/GO_1902518, http://www.ebi.ac.uk/efo/EFO_0005400, http://purl.obolibrary.org/obo/GO_0036275, http://purl.obolibrary.org/obo/GO_1902520
2014-03-27	24025145	Chung S	2013-09-11	Breast Cancer Res	www.ncbi.nlm.nih.gov/pubmed/24025145	A genome-wide association study of chemotherapy-induced alopecia in breast cancer patients.	Adverse response to chemotherapy in breast cancer (alopecia) (cyclophosphamide+doxorubicin+/-5FU)	64 Japanese ancestry cases, 27 Japanese ancestry controls	NA	1p31.1	1	70421416	CTH	CTH			1491			rs672203-A	rs672203		672203	intron_variant	0	0.52	2e-06	5.69897	(Dominant)	5.33	[2.59-11.0]	Illumina [555600]	N	response to cyclophosphamide, chemotherapy-induced alopecia, response to 5' fluorouracil, response to doxorubicin	http://purl.obolibrary.org/obo/GO_1902518, http://www.ebi.ac.uk/efo/EFO_0005400, http://purl.obolibrary.org/obo/GO_0036275, http://purl.obolibrary.org/obo/GO_1902520
2014-03-27	24025145	Chung S	2013-09-11	Breast Cancer Res	www.ncbi.nlm.nih.gov/pubmed/24025145	A genome-wide association study of chemotherapy-induced alopecia in breast cancer patients.	Adverse response to chemotherapy in breast cancer (alopecia) (cyclophosphamide+doxorubicin+/-5FU)	64 Japanese ancestry cases, 27 Japanese ancestry controls	NA	4p15.31	4	18864546	LCORL	LOC105374510 - RPL21P46	105374510	645174		31614	949187	rs6845621-C	rs6845621		6845621	intergenic_variant	1	0.2	2e-06	5.69897	(Allelic)	5.53	[2.61-11.7]	Illumina [555600]	N	response to cyclophosphamide, chemotherapy-induced alopecia, response to 5' fluorouracil, response to doxorubicin	http://purl.obolibrary.org/obo/GO_1902518, http://www.ebi.ac.uk/efo/EFO_0005400, http://purl.obolibrary.org/obo/GO_0036275, http://purl.obolibrary.org/obo/GO_1902520
2014-04-02	24080446	Rudolph A	2013-11-04	Endocr Relat Cancer	www.ncbi.nlm.nih.gov/pubmed/24080446	Genetic modifiers of menopausal hormone replacement therapy and breast cancer risk: a genome-wide interaction study.	Lobular breast cancer (menopausal hormone therapy interaction)	541 European ancestry cases	676 European ancestry cases, 9,266 European ancestry controls	17q12	17	34662519	TMEM132E	TMEM132E - LOC105371740	124842	105371740		23200	62990	rs11654964-?	rs11654964		11654964	intergenic_variant	1		3e-06	5.52288		1.67	[1.35-2.06]	Illumina [2500000] (imputed)	N	invasive lobular carcinoma	http://www.ebi.ac.uk/efo/EFO_0000553
2014-04-02	24080446	Rudolph A	2013-11-04	Endocr Relat Cancer	www.ncbi.nlm.nih.gov/pubmed/24080446	Genetic modifiers of menopausal hormone replacement therapy and breast cancer risk: a genome-wide interaction study.	Breast cancer (menopausal hormone therapy interaction)	2,920 European ancestry cases	7,689 European ancestry cases, 9,266 European ancestry controls	16q23.3	16	81924693	PLCG2	PLCG2			5336			rs7192724-?	rs7192724		7192724	intron_variant	0		3e-06	5.52288		1.24	[1.13-1.36]	Illumina [2500000] (imputed)	N	breast carcinoma	http://www.ebi.ac.uk/efo/EFO_0000305
2014-04-02	24080446	Rudolph A	2013-11-04	Endocr Relat Cancer	www.ncbi.nlm.nih.gov/pubmed/24080446	Genetic modifiers of menopausal hormone replacement therapy and breast cancer risk: a genome-wide interaction study.	Lobular breast cancer (menopausal hormone therapy interaction)	541 European ancestry cases	676 European ancestry cases, 9,266 European ancestry controls	3q13.33	3	119542528	CD80	CD80			941			rs7648642-?	rs7648642		7648642	intron_variant	0		5e-06	5.30103		1.5625	[1.28-1.89]	Illumina [2500000] (imputed)	N	invasive lobular carcinoma	http://www.ebi.ac.uk/efo/EFO_0000553
2014-04-02	24080446	Rudolph A	2013-11-04	Endocr Relat Cancer	www.ncbi.nlm.nih.gov/pubmed/24080446	Genetic modifiers of menopausal hormone replacement therapy and breast cancer risk: a genome-wide interaction study.	Breast cancer (menopausal hormone therapy interaction)	2,920 European ancestry cases	7,689 European ancestry cases, 9,266 European ancestry controls	13q12.3	13	28590646	POMP	LOC105370135 - EIF4A1P7	105370135	341784		6302	8171	rs9579199-?	rs9579199		9579199	intergenic_variant	1		8e-06	5.09691		1.2048	[1.11-1.32]	Illumina [2500000] (imputed)	N	breast carcinoma	http://www.ebi.ac.uk/efo/EFO_0000305
2014-04-10	24143190	Low SK	2013-10-15	PLoS One	www.ncbi.nlm.nih.gov/pubmed/24143190	Genome-wide association study of breast cancer in the Japanese population.	Breast cancer	2,642 Japanese ancestry cases, 2,099 Japanese ancestry controls	2,885 Japanese ancestry cases, 3,395 Japanese ancestry controls	16q12.2	16	52601088	TOX3, LOC643714	CASC16			643714			rs12922061-T	rs12922061		12922061	intron_variant	0	0.241	4e-10	9.39794		1.231	[1.153-1.314]	Illumina [5335291] (imputed)	N	breast carcinoma	http://www.ebi.ac.uk/efo/EFO_0000305
2014-04-10	24143190	Low SK	2013-10-15	PLoS One	www.ncbi.nlm.nih.gov/pubmed/24143190	Genome-wide association study of breast cancer in the Japanese population.	Breast cancer	2,642 Japanese ancestry cases, 2,099 Japanese ancestry controls	2,885 Japanese ancestry cases, 3,395 Japanese ancestry controls	12p13.1	12	14257551	ATF7IP	GRIN2B - ATF7IP	2904	55729		275549	108081	rs17221259-G	rs17221259		17221259	downstream_gene_variant	1	0.204	7e-06	5.1549		1.252	[1.136-1.381]	Illumina [5335291] (imputed)	N	breast carcinoma	http://www.ebi.ac.uk/efo/EFO_0000305
2014-04-10	24143190	Low SK	2013-10-15	PLoS One	www.ncbi.nlm.nih.gov/pubmed/24143190	Genome-wide association study of breast cancer in the Japanese population.	Breast cancer	2,642 Japanese ancestry cases, 2,099 Japanese ancestry controls	2,885 Japanese ancestry cases, 3,395 Japanese ancestry controls	10q26.13	10	121580797	FGFR2	FGFR2			2263			rs2981578-C	rs2981578		2981578	intron_variant	0	0.514	1e-12	12		1.225	[1.158-1.296]	Illumina [5335291] (imputed)	N	breast carcinoma	http://www.ebi.ac.uk/efo/EFO_0000305
2014-07-29	24325915	Purrington KS	2013-12-09	Carcinogenesis	www.ncbi.nlm.nih.gov/pubmed/24325915	Genome-wide association study identifies 25 known breast cancer susceptibility loci as risk factors for triple-negative breast cancer.	Breast cancer (estrogen-receptor negative, progesterone-receptor negative, and human epidermal growth factor-receptor negative)	1,529 European ancestry cases, 3,399 European ancestry controls	2,148 European ancestry cases, 1,309 European ancestry controls	19p13.11	19	17283315	intergenic	ANKLE1			126549			rs2363956-C	rs2363956		2363956	missense_variant	0		2e-08	7.69897		1.2195	[1.14-1.3]	Illumina [NR] (imputed)	N	triple-negative breast cancer	http://www.ebi.ac.uk/efo/EFO_0005537
2014-10-17	24493630	Ahsan H	2014-02-03	Cancer Epidemiol Biomarkers Prev	www.ncbi.nlm.nih.gov/pubmed/24493630	A genome-wide association study of early-onset breast cancer identifies PFKM as a novel breast cancer gene and supports a common genetic spectrum for breast cancer at any age.	Breast cancer (early onset)	3,523 European ancestry young female cases, 2,702 European ancestry young female controls	3,470 European ancestry young female cases, 5,475 European ancestry young female controls	5q11.2	5	56857565	MAP3K1	MAP3K1			4214			rs1017226-?	rs1017226		1017226	intron_variant	0	0.08	6e-11	10.2218		1.33	[1.22-1.45]	Illumina [1265548] (imputed)	N	breast carcinoma	http://www.ebi.ac.uk/efo/EFO_0000305
2014-10-17	24493630	Ahsan H	2014-02-03	Cancer Epidemiol Biomarkers Prev	www.ncbi.nlm.nih.gov/pubmed/24493630	A genome-wide association study of early-onset breast cancer identifies PFKM as a novel breast cancer gene and supports a common genetic spectrum for breast cancer at any age.	Breast cancer (early onset)	3,523 European ancestry young female cases, 2,702 European ancestry young female controls	3,470 European ancestry young female cases, 5,475 European ancestry young female controls	5q11.2	5	56688029	MAP3K1	LOC101928448 - LOC105378979	101928448	105378979		81797	82298	rs16886034-?	rs16886034		16886034	regulatory_region_variant	1	0.08	2e-09	8.69897		1.36	[1.23-1.51]	Illumina [1265548] (imputed)	N	breast carcinoma	http://www.ebi.ac.uk/efo/EFO_0000305
2014-10-17	24493630	Ahsan H	2014-02-03	Cancer Epidemiol Biomarkers Prev	www.ncbi.nlm.nih.gov/pubmed/24493630	A genome-wide association study of early-onset breast cancer identifies PFKM as a novel breast cancer gene and supports a common genetic spectrum for breast cancer at any age.	Breast cancer (early onset)	3,523 European ancestry young female cases, 2,702 European ancestry young female controls	3,470 European ancestry young female cases, 5,475 European ancestry young female controls	5q11.2	5	56699208	MAP3K1	LOC101928448 - LOC105378979	101928448	105378979		92976	71119	rs16886113-?	rs16886113		16886113	regulatory_region_variant	1	0.08	4e-11	10.3979		1.35	[1.23-1.47]	Illumina [1265548] (imputed)	N	breast carcinoma	http://www.ebi.ac.uk/efo/EFO_0000305
2014-10-17	24493630	Ahsan H	2014-02-03	Cancer Epidemiol Biomarkers Prev	www.ncbi.nlm.nih.gov/pubmed/24493630	A genome-wide association study of early-onset breast cancer identifies PFKM as a novel breast cancer gene and supports a common genetic spectrum for breast cancer at any age.	Breast cancer (early onset)	3,523 European ancestry young female cases, 2,702 European ancestry young female controls	3,470 European ancestry young female cases, 5,475 European ancestry young female controls	5q11.2	5	56733416	MAP3K1	LOC101928448 - LOC105378979	101928448	105378979		127184	36911	rs16886181-?	rs16886181		16886181	regulatory_region_variant	1	0.18	9e-14	13.0458		1.26	[1.18-1.34]	Illumina [1265548] (imputed)	N	breast carcinoma	http://www.ebi.ac.uk/efo/EFO_0000305
2014-10-17	24493630	Ahsan H	2014-02-03	Cancer Epidemiol Biomarkers Prev	www.ncbi.nlm.nih.gov/pubmed/24493630	A genome-wide association study of early-onset breast cancer identifies PFKM as a novel breast cancer gene and supports a common genetic spectrum for breast cancer at any age.	Breast cancer (early onset)	3,523 European ancestry young female cases, 2,702 European ancestry young female controls	3,470 European ancestry young female cases, 5,475 European ancestry young female controls	5q11.2	5	56826517	MAP3K1	MAP3K1			4214			rs16886364-?	rs16886364		16886364	intron_variant	0	0.07	5e-12	11.301		1.36	[1.25-1.48]	Illumina [1265548] (imputed)	N	breast carcinoma	http://www.ebi.ac.uk/efo/EFO_0000305
2014-10-17	24493630	Ahsan H	2014-02-03	Cancer Epidemiol Biomarkers Prev	www.ncbi.nlm.nih.gov/pubmed/24493630	A genome-wide association study of early-onset breast cancer identifies PFKM as a novel breast cancer gene and supports a common genetic spectrum for breast cancer at any age.	Breast cancer (early onset)	3,523 European ancestry young female cases, 2,702 European ancestry young female controls	3,470 European ancestry young female cases, 5,475 European ancestry young female controls	5q11.2	5	56838449	MAP3K1	MAP3K1			4214			rs16886397-?	rs16886397		16886397	intron_variant	0	0.07	4e-12	11.3979		1.36	[1.25-1.49]	Illumina [1265548] (imputed)	N	breast carcinoma	http://www.ebi.ac.uk/efo/EFO_0000305
2014-10-17	24493630	Ahsan H	2014-02-03	Cancer Epidemiol Biomarkers Prev	www.ncbi.nlm.nih.gov/pubmed/24493630	A genome-wide association study of early-onset breast cancer identifies PFKM as a novel breast cancer gene and supports a common genetic spectrum for breast cancer at any age.	Breast cancer (early onset)	3,523 European ancestry young female cases, 2,702 European ancestry young female controls	3,470 European ancestry young female cases, 5,475 European ancestry young female controls	5q11.2	5	56874986	MAP3K1	MAP3K1			4214			rs16886448-?	rs16886448		16886448	intron_variant	0	0.07	2e-12	11.699		1.37	[1.25-1.49]	Illumina [1265548] (imputed)	N	breast carcinoma	http://www.ebi.ac.uk/efo/EFO_0000305
2014-10-17	24493630	Ahsan H	2014-02-03	Cancer Epidemiol Biomarkers Prev	www.ncbi.nlm.nih.gov/pubmed/24493630	A genome-wide association study of early-onset breast cancer identifies PFKM as a novel breast cancer gene and supports a common genetic spectrum for breast cancer at any age.	Breast cancer (early onset)	3,523 European ancestry young female cases, 2,702 European ancestry young female controls	3,470 European ancestry young female cases, 5,475 European ancestry young female controls	5q11.2	5	56872885	MAP3K1	MAP3K1			4214			rs2229882-?	rs2229882		2229882	synonymous_variant	0	0.06	1e-14	14		1.45	[1.32-1.60]	Illumina [1265548] (imputed)	N	breast carcinoma	http://www.ebi.ac.uk/efo/EFO_0000305
2014-10-17	24493630	Ahsan H	2014-02-03	Cancer Epidemiol Biomarkers Prev	www.ncbi.nlm.nih.gov/pubmed/24493630	A genome-wide association study of early-onset breast cancer identifies PFKM as a novel breast cancer gene and supports a common genetic spectrum for breast cancer at any age.	Breast cancer (early onset)	3,523 European ancestry young female cases, 2,702 European ancestry young female controls	3,470 European ancestry young female cases, 5,475 European ancestry young female controls	8q24.21	8	127375779	intergenic	CASC21, CASC8			103021164, 727677			rs2392780-?	rs2392780		2392780	intron_variant	0	0.6	1e-08	8		1.15	[1.10-1.20]	Illumina [1265548] (imputed)	N	breast carcinoma	http://www.ebi.ac.uk/efo/EFO_0000305
2014-10-17	24493630	Ahsan H	2014-02-03	Cancer Epidemiol Biomarkers Prev	www.ncbi.nlm.nih.gov/pubmed/24493630	A genome-wide association study of early-onset breast cancer identifies PFKM as a novel breast cancer gene and supports a common genetic spectrum for breast cancer at any age.	Breast cancer (early onset)	3,523 European ancestry young female cases, 2,702 European ancestry young female controls	3,470 European ancestry young female cases, 5,475 European ancestry young female controls	10q26.13	10	121589148	FGFR2	FGFR2			2263			rs2912774-?	rs2912774		2912774	intron_variant	0	0.44	3e-27	26.5229		1.29	[1.23-1.35]	Illumina [1265548] (imputed)	N	breast carcinoma	http://www.ebi.ac.uk/efo/EFO_0000305
2014-10-17	24493630	Ahsan H	2014-02-03	Cancer Epidemiol Biomarkers Prev	www.ncbi.nlm.nih.gov/pubmed/24493630	A genome-wide association study of early-onset breast cancer identifies PFKM as a novel breast cancer gene and supports a common genetic spectrum for breast cancer at any age.	Breast cancer (early onset)	3,523 European ancestry young female cases, 2,702 European ancestry young female controls	3,470 European ancestry young female cases, 5,475 European ancestry young female controls	5q11.2	5	56882284	MAP3K1	MAP3K1			4214			rs3822625-?	rs3822625		3822625	synonymous_variant	0	0.07	5e-12	11.301		1.36	[1.24-1.48]	Illumina [1265548] (imputed)	N	breast carcinoma	http://www.ebi.ac.uk/efo/EFO_0000305
2014-10-17	24493630	Ahsan H	2014-02-03	Cancer Epidemiol Biomarkers Prev	www.ncbi.nlm.nih.gov/pubmed/24493630	A genome-wide association study of early-onset breast cancer identifies PFKM as a novel breast cancer gene and supports a common genetic spectrum for breast cancer at any age.	Breast cancer (early onset)	3,523 European ancestry young female cases, 2,702 European ancestry young female controls	3,470 European ancestry young female cases, 5,475 European ancestry young female controls	16q12.1	16	52541995	TOX3	TOX3			27324			rs4784223-?	rs4784223		4784223	intron_variant	0	0.29	6e-21	20.2218		1.27	[1.21-1.34]	Illumina [1265548] (imputed)	N	breast carcinoma	http://www.ebi.ac.uk/efo/EFO_0000305
2014-10-17	24493630	Ahsan H	2014-02-03	Cancer Epidemiol Biomarkers Prev	www.ncbi.nlm.nih.gov/pubmed/24493630	A genome-wide association study of early-onset breast cancer identifies PFKM as a novel breast cancer gene and supports a common genetic spectrum for breast cancer at any age.	Breast cancer (early onset)	3,523 European ancestry young female cases, 2,702 European ancestry young female controls	3,470 European ancestry young female cases, 5,475 European ancestry young female controls	11q13.3	11	69492927	CCND1	LINC01488			101928292			rs537626-?	rs537626		537626	intergenic_variant	0	0.18	2e-15	14.699		1.29	[1.21-1.37]	Illumina [1265548] (imputed)	N	breast carcinoma	http://www.ebi.ac.uk/efo/EFO_0000305
2014-10-17	24493630	Ahsan H	2014-02-03	Cancer Epidemiol Biomarkers Prev	www.ncbi.nlm.nih.gov/pubmed/24493630	A genome-wide association study of early-onset breast cancer identifies PFKM as a novel breast cancer gene and supports a common genetic spectrum for breast cancer at any age.	Breast cancer (early onset)	3,523 European ancestry young female cases, 2,702 European ancestry young female controls	3,470 European ancestry young female cases, 5,475 European ancestry young female controls	3p24.1	3	27302153	SLC4A7	NEK10			152110			rs653465-?	rs653465		653465	intron_variant	0	0.54	5e-12	11.301		1.18	[1.12-1.23]	Illumina [1265548] (imputed)	N	breast carcinoma	http://www.ebi.ac.uk/efo/EFO_0000305
2014-10-17	24493630	Ahsan H	2014-02-03	Cancer Epidemiol Biomarkers Prev	www.ncbi.nlm.nih.gov/pubmed/24493630	A genome-wide association study of early-onset breast cancer identifies PFKM as a novel breast cancer gene and supports a common genetic spectrum for breast cancer at any age.	Breast cancer (early onset)	3,523 European ancestry young female cases, 2,702 European ancestry young female controls	3,470 European ancestry young female cases, 5,475 European ancestry young female controls	5q11.2	5	56960656	MAP3K1	MIER3 - GPBP1	166968	65056		8526	213193	rs7726354-?	rs7726354		7726354	intron_variant	1	0.06	7e-11	10.1549		1.37	[1.24-1.50]	Illumina [1265548] (imputed)	N	breast carcinoma	http://www.ebi.ac.uk/efo/EFO_0000305
2015-04-01	25038754	Cai Q	2014-07-20	Nat Genet	www.ncbi.nlm.nih.gov/pubmed/25038754	Genome-wide association analysis in East Asians identifies breast cancer susceptibility loci at 1q32.1, 5q14.3 and 15q26.1.	Breast cancer	2,867 Chinese ancestry cases, 2,285 Chinese ancestry controls, 2,246 Korean ancestry cases, 2,052 Korean ancestry controls	5,029 Chinese ancestry cases, 5,302 Chinese ancestry controls, 6,066 Korean ancestry cases, 8,003 Korean ancestry controls, 6,572 Japanese ancestry cases, 6,539 Japanese ancestry controls, 16,003 European ancestry cases, 41,335 European ancestry controls	5q14.3	5	91436408	ARRDC3	ARRDC3-AS1 - LOC105379078	100129716	105379078		15693	251068	rs10474352-C	rs10474352		10474352	intron_variant	1	0.482	2e-09	8.69897	(East Asian)	1.09	[1.06-1.12]	Affymetrix [up to 1930412] (imputed)	N	breast carcinoma	http://www.ebi.ac.uk/efo/EFO_0000305
2015-04-01	25038754	Cai Q	2014-07-20	Nat Genet	www.ncbi.nlm.nih.gov/pubmed/25038754	Genome-wide association analysis in East Asians identifies breast cancer susceptibility loci at 1q32.1, 5q14.3 and 15q26.1.	Breast cancer	2,867 Chinese ancestry cases, 2,285 Chinese ancestry controls, 2,246 Korean ancestry cases, 2,052 Korean ancestry controls	5,029 Chinese ancestry cases, 5,302 Chinese ancestry controls, 6,066 Korean ancestry cases, 8,003 Korean ancestry controls, 6,572 Japanese ancestry cases, 6,539 Japanese ancestry controls, 16,003 European ancestry cases, 41,335 European ancestry controls	18q11.2	18	23196687	NR	CABLES1			91768			rs11082321-A	rs11082321		11082321	intron_variant	0	0.21	7e-07	6.1549	(East Asian)	1.08	[NR]	Affymetrix [up to 1930412] (imputed)	N	breast carcinoma	http://www.ebi.ac.uk/efo/EFO_0000305
2015-04-01	25038754	Cai Q	2014-07-20	Nat Genet	www.ncbi.nlm.nih.gov/pubmed/25038754	Genome-wide association analysis in East Asians identifies breast cancer susceptibility loci at 1q32.1, 5q14.3 and 15q26.1.	Breast cancer	2,867 Chinese ancestry cases, 2,285 Chinese ancestry controls, 2,246 Korean ancestry cases, 2,052 Korean ancestry controls	5,029 Chinese ancestry cases, 5,302 Chinese ancestry controls, 6,066 Korean ancestry cases, 8,003 Korean ancestry controls, 6,572 Japanese ancestry cases, 6,539 Japanese ancestry controls, 16,003 European ancestry cases, 41,335 European ancestry controls	15q26.1	15	90968837	PRC1	PRC1, PRC1-AS1			9055, 100507118			rs2290203-G	rs2290203		2290203	intron_variant	0	0.504	4e-08	7.39794	(East Asian)	1.08	[1.05-1.11]	Affymetrix [up to 1930412] (imputed)	N	breast carcinoma	http://www.ebi.ac.uk/efo/EFO_0000305
2015-04-01	25038754	Cai Q	2014-07-20	Nat Genet	www.ncbi.nlm.nih.gov/pubmed/25038754	Genome-wide association analysis in East Asians identifies breast cancer susceptibility loci at 1q32.1, 5q14.3 and 15q26.1.	Breast cancer	2,867 Chinese ancestry cases, 2,285 Chinese ancestry controls, 2,246 Korean ancestry cases, 2,052 Korean ancestry controls	5,029 Chinese ancestry cases, 5,302 Chinese ancestry controls, 6,066 Korean ancestry cases, 8,003 Korean ancestry controls, 6,572 Japanese ancestry cases, 6,539 Japanese ancestry controls, 16,003 European ancestry cases, 41,335 European ancestry controls	1q32.1	1	203797203	ZC3H11A	ZC3H11A			9877			rs4951011-G	rs4951011		4951011	5_prime_UTR_variant	0	0.282	9e-09	8.04576	(East Asian)	1.09	[1.06-1.12]	Affymetrix [up to 1930412] (imputed)	N	breast carcinoma	http://www.ebi.ac.uk/efo/EFO_0000305
2015-04-19	21263130	Fletcher O	2011-01-24	J Natl Cancer Inst	www.ncbi.nlm.nih.gov/pubmed/21263130	Novel breast cancer susceptibility locus at 9q31.2: results of a genome-wide association study.	Breast cancer	2,839 European ancestry cases, 3,507 European ancestry controls	9,041 European ancestry cases, 8,980 European ancestry controls	10q26.13	10	121865675	FGFR2	ATE1			11101			rs10510102-G	rs10510102		10510102	intron_variant	0	0.17	2e-06	5.69897		1.12	[1.07-1.17]	Illumina [~ 296114]	N	breast carcinoma	http://www.ebi.ac.uk/efo/EFO_0000305
2015-04-19	21263130	Fletcher O	2011-01-24	J Natl Cancer Inst	www.ncbi.nlm.nih.gov/pubmed/21263130	Novel breast cancer susceptibility locus at 9q31.2: results of a genome-wide association study.	Breast cancer	2,839 European ancestry cases, 3,507 European ancestry controls	9,041 European ancestry cases, 8,980 European ancestry controls	16q12.2	16	52601252	TOX3	CASC16			643714			rs3112612-T	rs3112612		3112612	intron_variant	0	0.43	4e-10	9.39794		1.15	[1.10-1.21]	Illumina [~ 296114]	N	breast carcinoma	http://www.ebi.ac.uk/efo/EFO_0000305
2015-04-19	21263130	Fletcher O	2011-01-24	J Natl Cancer Inst	www.ncbi.nlm.nih.gov/pubmed/21263130	Novel breast cancer susceptibility locus at 9q31.2: results of a genome-wide association study.	Breast cancer	2,839 European ancestry cases, 3,507 European ancestry controls	9,041 European ancestry cases, 8,980 European ancestry controls	6q25.1	6	151618215	ESR1	CCDC170			80129			rs3734805-C	rs3734805		3734805	3_prime_UTR_variant	0	0.08	1e-07	7		1.19	[1.11-1.27]	Illumina [~ 296114]	N	breast carcinoma	http://www.ebi.ac.uk/efo/EFO_0000305
2015-04-19	21263130	Fletcher O	2011-01-24	J Natl Cancer Inst	www.ncbi.nlm.nih.gov/pubmed/21263130	Novel breast cancer susceptibility locus at 9q31.2: results of a genome-wide association study.	Breast cancer	2,839 European ancestry cases, 3,507 European ancestry controls	9,041 European ancestry cases, 8,980 European ancestry controls	5p12	5	44662413	intergenic	LOC102723839			102723839			rs4415084-T	rs4415084		4415084	intergenic_variant	0	0.42	8e-11	10.0969		1.17	[1.11-1.22]	Illumina [~ 296114]	N	breast carcinoma	http://www.ebi.ac.uk/efo/EFO_0000305
2015-04-19	21263130	Fletcher O	2011-01-24	J Natl Cancer Inst	www.ncbi.nlm.nih.gov/pubmed/21263130	Novel breast cancer susceptibility locus at 9q31.2: results of a genome-wide association study.	Breast cancer	2,839 European ancestry cases, 3,507 European ancestry controls	9,041 European ancestry cases, 8,980 European ancestry controls	9q31.2	9	108126198	KLF4, ACTL7A, RAD23B	LOC105376214			105376214			rs865686-T	rs865686		865686	intergenic_variant	0	0.61	2e-10	9.69897		1.12	[1.09-1.18]	Illumina [~ 296114]	N	breast carcinoma	http://www.ebi.ac.uk/efo/EFO_0000305
2015-04-23	25117820	Schneider BP	2014-08-12	Br J Cancer	www.ncbi.nlm.nih.gov/pubmed/25117820	Genetic variant predicts bevacizumab-induced hypertension in ECOG-5103 and ECOG-2100.	Response to chemotherapy in breast cancer hypertensive cases (cumulative dose) (bevacizumab)	255 European ancestry cases, 387 European ancestry controls		10p15.1	10	6195193	PFKFB3	PFKFB3			5209			rs11257188-?	rs11257188		11257188	intron_variant	0	NR	9e-06	5.04576		2.19	[NR]	Illumina [up to 810372] (imputed)	N	cumulative dose response to bevacizumab, breast carcinoma, chemotherapy-induced hypertension	http://www.ebi.ac.uk/efo/EFO_0005944, http://www.ebi.ac.uk/efo/EFO_0000305, http://www.ebi.ac.uk/efo/EFO_0005942
2015-04-23	25117820	Schneider BP	2014-08-12	Br J Cancer	www.ncbi.nlm.nih.gov/pubmed/25117820	Genetic variant predicts bevacizumab-induced hypertension in ECOG-5103 and ECOG-2100.	Response to chemotherapy in breast cancer hypertensive cases (cumulative dose) (bevacizumab)	255 European ancestry cases, 387 European ancestry controls		2q14.2	2	119990995	intergenic	PTPN4 - RPL27P7	5775	100129234		6096	2173	rs11685222-?	rs11685222		11685222	downstream_gene_variant	1	NR	4e-06	5.39794		1.98	[NR]	Illumina [up to 810372] (imputed)	N	cumulative dose response to bevacizumab, breast carcinoma, chemotherapy-induced hypertension	http://www.ebi.ac.uk/efo/EFO_0005944, http://www.ebi.ac.uk/efo/EFO_0000305, http://www.ebi.ac.uk/efo/EFO_0005942
2015-04-23	25117820	Schneider BP	2014-08-12	Br J Cancer	www.ncbi.nlm.nih.gov/pubmed/25117820	Genetic variant predicts bevacizumab-induced hypertension in ECOG-5103 and ECOG-2100.	Response to chemotherapy in breast cancer hypertensive cases (cumulative dose) (bevacizumab)	255 European ancestry cases, 387 European ancestry controls		8p23.1	8	9932039	intergenic	MIR124-1 - LOC105379235	406907	105379235		28567	53947	rs11786541-?	rs11786541		11786541	intergenic_variant	1	NR	2e-06	5.69897		1.65	[NR]	Illumina [up to 810372] (imputed)	N	cumulative dose response to bevacizumab, breast carcinoma, chemotherapy-induced hypertension	http://www.ebi.ac.uk/efo/EFO_0005944, http://www.ebi.ac.uk/efo/EFO_0000305, http://www.ebi.ac.uk/efo/EFO_0005942
2015-04-23	25117820	Schneider BP	2014-08-12	Br J Cancer	www.ncbi.nlm.nih.gov/pubmed/25117820	Genetic variant predicts bevacizumab-induced hypertension in ECOG-5103 and ECOG-2100.	Response to chemotherapy in breast cancer hypertensive cases (cumulative dose) (bevacizumab)	255 European ancestry cases, 387 European ancestry controls		2p24.2	2	18106253	intergenic	KCNS3 - LOC105373451	3790	105373451		173292	174114	rs12467348-?	rs12467348		12467348	intron_variant	1	NR	9e-06	5.04576		2.05	[NR]	Illumina [up to 810372] (imputed)	N	cumulative dose response to bevacizumab, breast carcinoma, chemotherapy-induced hypertension	http://www.ebi.ac.uk/efo/EFO_0005944, http://www.ebi.ac.uk/efo/EFO_0000305, http://www.ebi.ac.uk/efo/EFO_0005942
2015-04-23	25117820	Schneider BP	2014-08-12	Br J Cancer	www.ncbi.nlm.nih.gov/pubmed/25117820	Genetic variant predicts bevacizumab-induced hypertension in ECOG-5103 and ECOG-2100.	Response to chemotherapy in breast cancer (hypertension) (bevacizumab)	255 European ancestry cases, 387 European ancestry controls		22q13.31	22	44080184	PARVB	PARVB			29780			rs130318-?	rs130318		130318	intron_variant	0	NR	4e-06	5.39794		1.72	[NR]	Illumina [up to 810372] (imputed)	N	response to bevacizumab, breast carcinoma, chemotherapy-induced hypertension	http://www.ebi.ac.uk/efo/EFO_0005943, http://www.ebi.ac.uk/efo/EFO_0000305, http://www.ebi.ac.uk/efo/EFO_0005942
2015-04-23	25117820	Schneider BP	2014-08-12	Br J Cancer	www.ncbi.nlm.nih.gov/pubmed/25117820	Genetic variant predicts bevacizumab-induced hypertension in ECOG-5103 and ECOG-2100.	Response to chemotherapy in breast cancer (hypertension) (bevacizumab)	255 European ancestry cases, 387 European ancestry controls		11q24.1	11	123393934	intergenic	GRAMD1B			57476			rs1943466-?	rs1943466		1943466	intron_variant	0	NR	1e-06	6		1.82	[NR]	Illumina [up to 810372] (imputed)	N	response to bevacizumab, breast carcinoma, chemotherapy-induced hypertension	http://www.ebi.ac.uk/efo/EFO_0005943, http://www.ebi.ac.uk/efo/EFO_0000305, http://www.ebi.ac.uk/efo/EFO_0005942
2015-04-23	25117820	Schneider BP	2014-08-12	Br J Cancer	www.ncbi.nlm.nih.gov/pubmed/25117820	Genetic variant predicts bevacizumab-induced hypertension in ECOG-5103 and ECOG-2100.	Response to chemotherapy in breast cancer hypertensive cases (cumulative dose) (bevacizumab)	255 European ancestry cases, 387 European ancestry controls		8p23.1	8	10403043	MSRA	MSRA			4482			rs1962073-?	rs1962073		1962073	intron_variant	0	NR	2e-06	5.69897		1.69	[NR]	Illumina [up to 810372] (imputed)	N	cumulative dose response to bevacizumab, breast carcinoma, chemotherapy-induced hypertension	http://www.ebi.ac.uk/efo/EFO_0005944, http://www.ebi.ac.uk/efo/EFO_0000305, http://www.ebi.ac.uk/efo/EFO_0005942
2015-04-23	25117820	Schneider BP	2014-08-12	Br J Cancer	www.ncbi.nlm.nih.gov/pubmed/25117820	Genetic variant predicts bevacizumab-induced hypertension in ECOG-5103 and ECOG-2100.	Response to chemotherapy in breast cancer hypertensive cases (cumulative dose) (bevacizumab)	255 European ancestry cases, 387 European ancestry controls		6q24.2	6	143412439	intergenic	LOC100131471 - ADAT2	100131471	134637		68862	10393	rs2496589-?	rs2496589		2496589	intergenic_variant	1	NR	5e-06	5.30103		1.7	[NR]	Illumina [up to 810372] (imputed)	N	cumulative dose response to bevacizumab, breast carcinoma, chemotherapy-induced hypertension	http://www.ebi.ac.uk/efo/EFO_0005944, http://www.ebi.ac.uk/efo/EFO_0000305, http://www.ebi.ac.uk/efo/EFO_0005942
2015-04-23	25117820	Schneider BP	2014-08-12	Br J Cancer	www.ncbi.nlm.nih.gov/pubmed/25117820	Genetic variant predicts bevacizumab-induced hypertension in ECOG-5103 and ECOG-2100.	Response to chemotherapy in breast cancer hypertensive cases (cumulative dose) (bevacizumab)	255 European ancestry cases, 387 European ancestry controls		12p12.3	12	19774866	intergenic	LOC101928387 - LOC105369682	101928387	105369682		101777	68881	rs2731620-?	rs2731620		2731620	upstream_gene_variant	1	NR	7e-06	5.1549		1.59	[NR]	Illumina [up to 810372] (imputed)	N	cumulative dose response to bevacizumab, breast carcinoma, chemotherapy-induced hypertension	http://www.ebi.ac.uk/efo/EFO_0005944, http://www.ebi.ac.uk/efo/EFO_0000305, http://www.ebi.ac.uk/efo/EFO_0005942
2015-04-23	25117820	Schneider BP	2014-08-12	Br J Cancer	www.ncbi.nlm.nih.gov/pubmed/25117820	Genetic variant predicts bevacizumab-induced hypertension in ECOG-5103 and ECOG-2100.	Response to chemotherapy in breast cancer hypertensive cases (cumulative dose) (bevacizumab)	255 European ancestry cases, 387 European ancestry controls		3p24.1	3	30677040	TGFBR2	TGFBR2			7048			rs3773651-?	rs3773651		3773651	intron_variant	0	NR	7e-06	5.1549		2.15	[NR]	Illumina [up to 810372] (imputed)	N	cumulative dose response to bevacizumab, breast carcinoma, chemotherapy-induced hypertension	http://www.ebi.ac.uk/efo/EFO_0005944, http://www.ebi.ac.uk/efo/EFO_0000305, http://www.ebi.ac.uk/efo/EFO_0005942
2015-04-23	25117820	Schneider BP	2014-08-12	Br J Cancer	www.ncbi.nlm.nih.gov/pubmed/25117820	Genetic variant predicts bevacizumab-induced hypertension in ECOG-5103 and ECOG-2100.	Response to chemotherapy in breast cancer hypertensive cases (cumulative dose) (bevacizumab)	255 European ancestry cases, 387 European ancestry controls		11q21	11	96198321	MAML2	MAML2			84441			rs479825-?	rs479825		479825	intron_variant	0	NR	6e-06	5.22185		1.64	[NR]	Illumina [up to 810372] (imputed)	N	cumulative dose response to bevacizumab, breast carcinoma, chemotherapy-induced hypertension	http://www.ebi.ac.uk/efo/EFO_0005944, http://www.ebi.ac.uk/efo/EFO_0000305, http://www.ebi.ac.uk/efo/EFO_0005942
2015-04-23	25117820	Schneider BP	2014-08-12	Br J Cancer	www.ncbi.nlm.nih.gov/pubmed/25117820	Genetic variant predicts bevacizumab-induced hypertension in ECOG-5103 and ECOG-2100.	Response to chemotherapy in breast cancer (hypertension) (bevacizumab)	255 European ancestry cases, 387 European ancestry controls		5q13.3	5	76143375	SV2C	SV2C			22987			rs6453204-?	rs6453204		6453204	intron_variant	0	NR	6e-08	7.22185		3.3	[NR]	Illumina [up to 810372] (imputed)	N	response to bevacizumab, breast carcinoma, chemotherapy-induced hypertension	http://www.ebi.ac.uk/efo/EFO_0005943, http://www.ebi.ac.uk/efo/EFO_0000305, http://www.ebi.ac.uk/efo/EFO_0005942
2015-04-23	25117820	Schneider BP	2014-08-12	Br J Cancer	www.ncbi.nlm.nih.gov/pubmed/25117820	Genetic variant predicts bevacizumab-induced hypertension in ECOG-5103 and ECOG-2100.	Response to chemotherapy in breast cancer hypertensive cases (cumulative dose) (bevacizumab)	255 European ancestry cases, 387 European ancestry controls		5q35.2	5	174280232	intergenic	LOC105377737 - LINC01411	105377737	101928176		36731	56122	rs6878584-?	rs6878584		6878584	intergenic_variant	1	NR	7e-06	5.1549		2.27	[NR]	Illumina [up to 810372] (imputed)	N	cumulative dose response to bevacizumab, breast carcinoma, chemotherapy-induced hypertension	http://www.ebi.ac.uk/efo/EFO_0005944, http://www.ebi.ac.uk/efo/EFO_0000305, http://www.ebi.ac.uk/efo/EFO_0005942
2015-05-16	25327703	Fejerman L	2014-10-20	Nat Commun	www.ncbi.nlm.nih.gov/pubmed/25327703	Genome-wide association study of breast cancer in Latinas identifies novel protective variants on 6q25.	Breast cancer	1,497 Latino cases, 3,213 Latino controls	1,643 Latino cases, 4,971 Latino controls	6q25.1	6	151633699	ESR1	LOC105378058			105378058			rs140068132-A	rs140068132		140068132	intergenic_variant	0	0.93	9e-18	17.0458		1.67	[1.49-1.89]	Affymetrix, Illumina [7229558] (imputed)	N	breast carcinoma	http://www.ebi.ac.uk/efo/EFO_0000305
2015-09-22	25526632	Rafiq S	2014-12-19	PLoS One	www.ncbi.nlm.nih.gov/pubmed/25526632	A genome wide meta-analysis study for identification of common variation associated with breast cancer prognosis.	Breast cancer (survival)	1,341 European ancestry cases	1,523 European ancestry cases	10p14	10	11806793	C10orf47, ECHDC3	LOC105376415 - PROSER2	105376415	254427		21461	16556	rs12358475-?	rs12358475		12358475	intergenic_variant	1	NR	2e-06	5.69897		1.33	[1.19-1.49]	Illumina [6500000] (imputed)	N	survival time, breast carcinoma	http://www.ebi.ac.uk/efo/EFO_0000714, http://www.ebi.ac.uk/efo/EFO_0000305
2015-09-22	25526632	Rafiq S	2014-12-19	PLoS One	www.ncbi.nlm.nih.gov/pubmed/25526632	A genome wide meta-analysis study for identification of common variation associated with breast cancer prognosis.	Breast cancer (survival)	1,341 European ancestry cases	1,523 European ancestry cases	16q24.1	16	86400840	LOC732275, FOXF1	LINC00917 - FENDRR	732275	400550		55161	73685	rs1728400-?	rs1728400		1728400	intergenic_variant	1	NR	6e-06	5.22185		1.25	[1.13-1.39]	Illumina [6500000] (imputed)	N	survival time, breast carcinoma	http://www.ebi.ac.uk/efo/EFO_0000714, http://www.ebi.ac.uk/efo/EFO_0000305
2015-10-26	25824743	Haryono SJ	2015-01-01	Asian Pac J Cancer Prev	www.ncbi.nlm.nih.gov/pubmed/25824743	A Pilot Genome-wide Association Study of Breast Cancer Susceptibility Loci in Indonesia.	Breast cancer	89 Indonesian ancestry cases, 46 Indonesian ancestry controls	NA	2p12	2	79716982	CTNNA2	CTNNA2			1496			rs13025833-A	rs13025833		13025833	intron_variant	0	0.52	1e-07	7		1.2	[1.13-1.33]	Affymetrix [292887]	N	breast carcinoma	http://www.ebi.ac.uk/efo/EFO_0000305
2015-10-26	25824743	Haryono SJ	2015-01-01	Asian Pac J Cancer Prev	www.ncbi.nlm.nih.gov/pubmed/25824743	A Pilot Genome-wide Association Study of Breast Cancer Susceptibility Loci in Indonesia.	Breast cancer	89 Indonesian ancestry cases, 46 Indonesian ancestry controls	NA	18p11.22	18	8716323	SOGA2	MTCL1			23255			rs2111836-G	rs2111836		2111836	intron_variant	0	0.22	7e-06	5.1549		1.32	[1.17-1.44]	Affymetrix [292887]	N	breast carcinoma	http://www.ebi.ac.uk/efo/EFO_0000305
2015-12-07	25890600	Guo Q	2015-04-18	J Natl Cancer Inst	www.ncbi.nlm.nih.gov/pubmed/25890600	Identification of novel genetic markers of breast cancer survival.	Breast cancer (survival)	23,059 European ancestry estrogen-receptor positive cases, 6,881 European ancestry estrogen-receptor negative cases, 8,014 European ancestry cases		2q24.3	2	162922103	KCNH7, BC042876	LOC105373725 - RPL7P61	105373725	101929589		67331	230122	rs148760487-?	rs148760487		148760487	intergenic_variant	1	0.01	2e-08	7.69897		1.88	[1.51-2.34]	Affymetrix, Illumina [9000000] (imputed)	N	survival time, breast carcinoma	http://www.ebi.ac.uk/efo/EFO_0000714, http://www.ebi.ac.uk/efo/EFO_0000305
2015-12-07	25890600	Guo Q	2015-04-18	J Natl Cancer Inst	www.ncbi.nlm.nih.gov/pubmed/25890600	Identification of novel genetic markers of breast cancer survival.	Breast cancer (survival)	23,059 European ancestry estrogen-receptor positive cases, 6,881 European ancestry estrogen-receptor negative cases, 8,014 European ancestry cases		11q24.2	11	125389528	HEPACAM, HEPN1, CCDC15, SLC37A2, TMEM218, FEZ1, MGC39545, STT3A, CHEK1, ACRV1, PATE1, PATE2, PATE3, PATE4, HYLS1, PKNOX2, ROBO4	PKNOX2			63876			rs2059614-?	rs2059614		2059614	intron_variant	0	0.06	1e-09	9	(ER -ve)	1.9	[1.54-2.33]	Affymetrix, Illumina [9000000] (imputed)	N	estrogen-receptor negative breast cancer, survival time	http://www.ebi.ac.uk/efo/EFO_1000650, http://www.ebi.ac.uk/efo/EFO_0000714
2015-12-07	25890600	Guo Q	2015-04-18	J Natl Cancer Inst	www.ncbi.nlm.nih.gov/pubmed/25890600	Identification of novel genetic markers of breast cancer survival.	Breast cancer (survival)	23,059 European ancestry estrogen-receptor positive cases, 6,881 European ancestry estrogen-receptor negative cases, 8,014 European ancestry cases		14q24.1	14	67599772	NR	PIGH			5283			rs7149859-?	rs7149859		7149859	intron_variant	0		7e-07	6.1549	(ER +ve)	1.22	[1.13-1.33]	Affymetrix, Illumina [9000000] (imputed)	N	survival time, estrogen-receptor positive breast cancer	http://www.ebi.ac.uk/efo/EFO_0000714, http://www.ebi.ac.uk/efo/EFO_1000649
2016-02-05	25867717	Song N	2015-04-13	PLoS One	www.ncbi.nlm.nih.gov/pubmed/25867717	Prediction of breast cancer survival using clinical and genetic markers by tumor subtypes.	Disease-free survival in breast cancer	1,732 Korean ancestry cases	1,494 Korean ancestry cases	10q21.1	10	53506471	PCDH15	LOC105378310 - PCDH15	105378310	65217		343426	296300	rs10825036-G	rs10825036		10825036	intergenic_variant	1	0.32	4e-07	6.39794	(HR- HER2-)	2.26	[1.34-3.81]	Affymetrix [2210580] (imputed)	N	disease free survival, breast carcinoma	http://www.ebi.ac.uk/efo/EFO_0000409, http://www.ebi.ac.uk/efo/EFO_0000305
2016-02-05	25867717	Song N	2015-04-13	PLoS One	www.ncbi.nlm.nih.gov/pubmed/25867717	Prediction of breast cancer survival using clinical and genetic markers by tumor subtypes.	Disease-free survival in breast cancer	1,732 Korean ancestry cases	1,494 Korean ancestry cases	15q25.1	15	79777420	MTHFS	TRC-GCA5-1 - ST20-MTHFS	100189155	100528021		32693	66127	rs166870-T	rs166870		166870	intergenic_variant	1	0.13	3e-07	6.52288	(HR+ HER2-)	2.3	[1.67-3.15]	Affymetrix [2210580] (imputed)	N	disease free survival, breast carcinoma	http://www.ebi.ac.uk/efo/EFO_0000409, http://www.ebi.ac.uk/efo/EFO_0000305
2016-02-12	25956309	Palomba G	2015-05-10	BMC Cancer	www.ncbi.nlm.nih.gov/pubmed/25956309	Genome-wide association study of susceptibility loci for breast cancer in Sardinian population.	Breast cancer	1,367 Sardinian cases, 1,658 Sardinian controls	201 Sardinian cases, 1,467 Sardinian controls, 61,485 European ancestry cases, 60,860 European ancestry controls	16q12.1	16	52532542	TOX3	TOX3			27324			rs2193094-?	rs2193094		2193094	intron_variant	0	0.478	2e-07	6.69897		1.337	(1.198-1.491)	Affymetrix [2067645] (imputed)	N	breast carcinoma	http://www.ebi.ac.uk/efo/EFO_0000305
2016-02-12	25956309	Palomba G	2015-05-10	BMC Cancer	www.ncbi.nlm.nih.gov/pubmed/25956309	Genome-wide association study of susceptibility loci for breast cancer in Sardinian population.	Breast cancer	1,367 Sardinian cases, 1,658 Sardinian controls	201 Sardinian cases, 1,467 Sardinian controls, 61,485 European ancestry cases, 60,860 European ancestry controls	10q26.13	10	121577603	FGFR2	FGFR2			2263			rs2912780-?	rs2912780		2912780	intron_variant	0	0.506	4e-06	5.39794		1.302	(1.164-1.456)	Affymetrix [2067645] (imputed)	N	breast carcinoma	http://www.ebi.ac.uk/efo/EFO_0000305
2016-04-28	25964295	Khan S	2015-05-11	Clin Cancer Res	www.ncbi.nlm.nih.gov/pubmed/25964295	Polymorphism at 19q13.41 predicts breast cancer survival specifically after endocrine therapy.	Survival in endocrine treated breast cancer (estrogen-receptor positive)	352 European ancestry cases with endocrine therapy, 254 European ancestry cases without endocrine therapy, 597 European ancestry controls	3,330 European ancestry cases with endocrine therapy, 42 European ancestry cases without endocrine therapy, 1,351 European ancestry controls	19q13.41	19	51942133	ZNF613	ZNF613			79898			rs8113308-G	rs8113308		8113308	intron_variant	0	0.152	6e-07	6.22185		1.69	[1.37-2.07]	Illumina [486478]	N	survival time, estrogen-receptor positive breast cancer, breast carcinoma, response to endocrine therapy	http://www.ebi.ac.uk/efo/EFO_0000714, http://www.ebi.ac.uk/efo/EFO_1000649, http://www.ebi.ac.uk/efo/EFO_0000305, http://www.ebi.ac.uk/efo/EFO_0007613

## Sheet: Table S2
SNP	refSNP alleles	Minor Allele	Locus	Study	gene
rs1053338	A/G (FWD)	G=0.1146/574	3p14.1	Milne et al. 2014	ATXN7
rs6964587	G/T (FWD)	T=0.3722/1864	7q21.2	Milne et al. 2014	AKAP9
rs4808611	C/T (FWD)	T=0.1024/513	19p13.11 8q21.11	Antoniou et al.2010	NR2F6,HNF4G

## Sheet: Table S3
Code	Primer name	Sequence(5'--3')
BrOC1	2xERE-c-F	AGGTCActgTGACCTcagctgtctgAGGTCActgTGACCT
BrOC2	2xERE-c-R	GATCAGGTCAcagTGACCTcagacagctgAGGTCAcagTGACCT
BrOC3	889312A-F	CTCTGAGATGCCCCTGCTGGAGAAAGGAATGTGCAAATTAAGAGACTACAAATCA
BrOC4	889312A-R	GATCTGATTTGTAGTCTCTTAATTTGCACATTCCTTTCTCCAGCAGGGGCATCTCAGAG
BrOC5	889312C-F	CTCTGAGATGCCCCTGCTGGAGAAAGGCATGTGCAAATTAAGAGACTACAAATCA
BrOC6	889312C-R	GATCTGATTTGTAGTCTCTTAATTTGCACATGCCTTTCTCCAGCAGGGGCATCTCAGAG
BrOC7	13281615A-F	TGGTAACTATGAATCTCATCAAAAGAAAGCAGAACGCAGATATTCTGAGTAGGGG
BrOC8	13281615A-R	GATCCCCCTACTCAGAATATCTGCGTTCTGCTTTCTTTTGATGAGATTCATAGTTACCA
BrOC9	13281615G-F	TGGTAACTATGAATCTCATCAAAAGAAGGCAGAACGCAGATATTCTGAGTAGGGG
BrOC10	13281615G-R	GATCCCCCTACTCAGAATATCTGCGTTCTGCCTTCTTTTGATGAGATTCATAGTTACCA
BrOC11	2981582A-F	GCCAGGCAGGCACCAGGTGGACTCTCCACAAACAGGTTCATTAAGTGGCGATGAG
BrOC12	2981582A-R	GATCCTCATCGCCACTTAATGAACCTGTTTGTGGAGAGTCCACCTGGTGCCTGCCTGGC
BrOC13	2981582G-F	GCCAGGCAGGCACCAGGTGGACTCTCCGCAAACAGGTTCATTAAGTGGCGATGAG
BrOC14	2981582G-R	GATCCTCATCGCCACTTAATGAACCTGTTTGCGGAGAGTCCACCTGGTGCCTGCCTGGC
BrOC15	3817198C-F	CTCACCTGATACCAGATTCAAACTCTCCGCTCATTTCACTAGAGTCAGCCCGGCT
BrOC16	3817198C-R	GATCAGCCGGGCTGACTCTAGTGAAATGAGCGGAGAGTTTGAATCTGGTATCAGGTGAG
BrOC17	3817198T-F	CTCACCTGATACCAGATTCAAACTCTCTGCTCATTTCACTAGAGTCAGCCCGGCT
BrOC18	3817198T-R	GATCAGCCGGGCTGACTCTAGTGAAATGAGCAGAGAGTTTGAATCTGGTATCAGGTGAG
BrOC19	3803662G-F	CAGTCCACAGTTTTATTCTTCGCTAAGGGACAGCTATAGAGGCATTAAGGAGAG
BrOC20	3803662G-R	GATCCTCTCCTTAATGCCTCTATAGCTGTCCCTTAGCGAAGAATAAAACTGTGGACTG
BrOC21-2	3803662A-2F	CAGTCCACAGTTTTATTCTTCGCTAAGAGACAGCTATAGAGGCATTAAGGAGAG
BrOC22	3803662A-R	GATCCTCTCCTTAATGCCTCTATAGCTGTCTCTTAGCGAAGAATAAAACTGTGGACTG
BrOC23	13387042A-F	AACCAGAACAGAAAGAAGGCAAATGGAAGCTACAGAAACCAAGGATTTCCTTGTT
BrOC24	13387042A-R	GATCAACAAGGAAATCCTTGGTTTCTGTAGCTTCCATTTGCCTTCTTTCTGTTCTGGTT
BrOC25	13387042G-F	AACCAGAACAGAAAGAAGGCAAATGGAGGCTACAGAAACCAAGGATTTCCTTGTT
BrOC26	13387042G-R	GATCAACAAGGAAATCCTTGGTTTCTGTAGCCTCCATTTGCCTTCTTTCTGTTCTGGTT
BrOC27	10941679A-F	TAAAATGTGGGATGCTTTTTATTGACTATGGAAAGAACACAGCATAAAAAAAGCA
BrOC28	10941679A-R	GATCTGCTTTTTTTATGCTGTGTTCTTTCCATAGTCAATAAAAAGCATCCCACATTTTA
BrOC29	10941679G-F	TAAAATGTGGGATGCTTTTTATTGACTGTGGAAAGAACACAGCATAAAAAAAGCA
BrOC30	10941679G-R	GATCTGCTTTTTTTATGCTGTGTTCTTTCCACAGTCAATAAAAAGCATCCCACATTTTA
BrOC31	2046210G-F	TCCTCACACATACATACAGTCACATACGCATCTACCTGAAATAAAAGATTCACAA
BrOC32	2046210G-R	GATCTTGTGAATCTTTTATTTCAGGTAGATGCGTATGTGACTGTATGTATGTGTGAGGA
BrOC33	2046210A-F	TCCTCACACATACATACAGTCACATACACATCTACCTGAAATAAAAGATTCACAA
BrOC34	2046210A-R	GATCTTGTGAATCTTTTATTTCAGGTAGATGTGTATGTGACTGTATGTATGTGTGAGGA
BrOC35	4973768C-F	AATCACTTAAAACAAGCAGTTAATTACCTAAACATGAGTTACCTTTGCTCTTAAA
BrOC36	4973768C-R	GATCTTTAAGAGCAAAGGTAACTCATGTTTAGGTAATTAACTGCTTGTTTTAAGTGATT
BrOC37	4973768T-F	AATCACTTAAAACAAGCAGTTAATTACTTAAACATGAGTTACCTTTGCTCTTAAA
BrOC38	4973768T-R	GATCTTTAAGAGCAAAGGTAACTCATGTTTAAGTAATTAACTGCTTGTTTTAAGTGATT
BrOC39	6504950A-F	GCCAACCACAAAGTATTAAAATGAACTAGTATCCTGCCTTTGGTAGACAAACCCT
BrOC40	6504950A-R	GATCAGGGTTTGTCTACCAAAGGCAGGATACTAGTTCATTTTAATACTTTGTGGTTGGC
BrOC41	6504950G-F	GCCAACCACAAAGTATTAAAATGAACTGGTATCCTGCCTTTGGTAGACAAACCCT
BrOC42	6504950G-R	GATCAGGGTTTGTCTACCAAAGGCAGGATACCAGTTCATTTTAATACTTTGTGGTTGGC
BrOC43	11249433A-F	AAGGAGAAGCAACCAAGGAACTCCAAAATTAAACCCAGCCCTGCTTTCTCTGCTT
BrOC44	11249433A-R	GATCAAGCAGAGAAAGCAGGGCTGGGTTTAATTTTGGAGTTCCTTGGTTGCTTCTCCTT
BrOC45	11249433G-F	AAGGAGAAGCAACCAAGGAACTCCAAAGTTAAACCCAGCCCTGCTTTCTCTGCTT
BrOC46	11249433G-R	GATCAAGCAGAGAAAGCAGGGCTGGGTTTAACTTTGGAGTTCCTTGGTTGCTTCTCCTT
BrOC47	999737C-F	GTCCCGTTCACATGATATGAATGGGGCCCCTGGAGTTACACAAGTTATAGCCCTG
BrOC48	999737C-R	GATCCAGGGCTATAACTTGTGTAACTCCAGGGGCCCCATTCATATCATGTGAACGGGAC
BrOC49	999737T-F	GTCCCGTTCACATGATATGAATGGGGCTCCTGGAGTTACACAAGTTATAGCCCTG
BrOC50	999737T-R	GATCCAGGGCTATAACTTGTGTAACTCCAGGAGCCCCATTCATATCATGTGAACGGGAC
BrOC51	3757318G-F	TTTATTACCACATATGGGTCAGAGTCCGTGCTCCGTTCCATGCTCTCTGCAAAGG
BrOC52	3757318G-R	GATCCCTTTGCAGAGAGCATGGAACGGAGCACGGACTCTGACCCATATGTGGTAATAAA
BrOC53	3757318A-F	TTTATTACCACATATGGGTCAGAGTCCATGCTCCGTTCCATGCTCTCTGCAAAGG
BrOC54	3757318A-R	GATCCCTTTGCAGAGAGCATGGAACGGAGCATGGACTCTGACCCATATGTGGTAATAAA
BrOC55	1562430T-F	CCACAGCTACTTGAGCTCCTAAATATCTCTCTAGAAGGGCAGATATGTGAAGAGG
BrOC56	1562430T-R	GATCCCTCTTCACATATCTGCCCTTCTAGAGAGATATTTAGGAGCTCAAGTAGCTGTGG
BrOC57	1562430C-F	CCACAGCTACTTGAGCTCCTAAATATCCCTCTAGAAGGGCAGATATGTGAAGAGG
BrOC58	1562430C-R	GATCCCTCTTCACATATCTGCCCTTCTAGAGGGATATTTAGGAGCTCAAGTAGCTGTGG
BrOC59	1011970G-F	GATACAGGTGGAACTGGGCCAGTGTTTGCAGAGGACCATGATATTTCTATATCTC
BrOC60	1011970G-R	GATCGAGATATAGAAATATCATGGTCCTCTGCAAACACTGGCCCAGTTCCACCTGTATC
BrOC61	1011970T-F	GATACAGGTGGAACTGGGCCAGTGTTTTCAGAGGACCATGATATTTCTATATCTC
BrOC62	1011970T-R	GATCGAGATATAGAAATATCATGGTCCTCTGAAAACACTGGCCCAGTTCCACCTGTATC
BrOC63	2380205C-F	GGACAATCTGTGTAGTCATTTGCCCTACGGCGACACAGGCAGCCTGAAACGTGCC
BrOC64	2380205C-R	GATCGGCACGTTTCAGGCTGCCTGTGTCGCCGTAGGGCAAATGACTACACAGATTGTCC
BrOC65	2380205T-F	GGACAATCTGTGTAGTCATTTGCCCTATGGCGACACAGGCAGCCTGAAACGTGCC
BrOC66	2380205T-R	GATCGGCACGTTTCAGGCTGCCTGTGTCGCCATAGGGCAAATGACTACACAGATTGTCC
BrOC67	10995190G-F	CAATGGTTGTGTCCAAGTGCATATTGAGTTTTAGTGTGAAATGAACTCCCACTAG
BrOC68	10995190G-R	GATCCTAGTGGGAGTTCATTTCACACTAAAACTCAATATGCACTTGGACACAACCATTG
BrOC69	10995190A-F	CAATGGTTGTGTCCAAGTGCATATTGAATTTTAGTGTGAAATGAACTCCCACTAG
BrOC70	10995190A-R	GATCCTAGTGGGAGTTCATTTCACACTAAAATTCAATATGCACTTGGACACAACCATTG
BrOC71	704010T-F	AGACCTGAGACCTGACCTGAAAATAGCTTAGCCCAGGTTGTAAGACGTGGCAGTA
BrOC72	704010T-R	GATCTACTGCCACGTCTTACAACCTGGGCTAAGCTATTTTCAGGTCAGGTCTCAGGTCT
BrOC73	704010C-F	AGACCTGAGACCTGACCTGAAAATAGCCTAGCCCAGGTTGTAAGACGTGGCAGTA
BrOC74	704010C-R	GATCTACTGCCACGTCTTACAACCTGGGCTAGGCTATTTTCAGGTCAGGTCTCAGGTCT
BrOC75	909116T-F	AGGTGATGCATACGTGCCCGAAGAAACTGACCGCATAGGTTATTTTCACGCAGCC
BrOC76	909116T-R	GATCGGCTGCGTGAAAATAACCTATGCGGTCAGTTTCTTCGGGCACGTATGCATCACCT
BrOC77	909116C-F	AGGTGATGCATACGTGCCCGAAGAAACCGACCGCATAGGTTATTTTCACGCAGCC
BrOC78	909116C-R	GATCGGCTGCGTGAAAATAACCTATGCGGTCGGTTTCTTCGGGCACGTATGCATCACCT
BrOC79	614367C-F	CCCCACCTCTTGGCTTCTCTGCAACTCCGCATTACATCTCTTTAGGCCCCAAACA
BrOC80	614367C-R	GATCTGTTTGGGGCCTAAAGAGATGTAATGCGGAGTTGCAGAGAAGCCAAGAGGTGGGG
BrOC81	614367T-F	CCCCACCTCTTGGCTTCTCTGCAACTCTGCATTACATCTCTTTAGGCCCCAAACA
BrOC82	614367T-R	GATCTGTTTGGGGCCTAAAGAGATGTAATGCAGAGTTGCAGAGAAGCCAAGAGGTGGGG
BrOC83	8170G-F	CCTGGATACCAAGGGTACCAGCTACAAGTATGAGGTGGCACTGGCTGGGCCAGCC
BrOC84	8170G-R	GATCGGCTGGCCCAGCCAGTGCCACCTCATACTTGTAGCTGGTACCCTTGGTATCCAGG
BrOC85	8170A-F	CCTGGATACCAAGGGTACCAGCTACAAATATGAGGTGGCACTGGCTGGGCCAGCC
BrOC86	8170A-R	GATCGGCTGGCCCAGCCAGTGCCACCTCATATTTGTAGCTGGTACCCTTGGTATCCAGG
BrOC87	2363956T-F	GCAGAGGTGACAACAGGGACATTGGCTTGGAGGCTGACCCAGGACCCCCCAGCCT
BrOC88	2363956T-R	GATCAGGCTGGGGGGTCCTGGGTCAGCCTCCAAGCCAATGTCCCTGTTGTCACCTCTGC
BrOC89	2363956G-F	GCAGAGGTGACAACAGGGACATTGGCTGGGAGGCTGACCCAGGACCCCCCAGCCT
BrOC90	2363956G-R	GATCAGGCTGGGGGGTCCTGGGTCAGCCTCCCAGCCAATGTCCCTGTTGTCACCTCTGC
BrOC91	10069690C-F	TGTGTTGCACACGGGATCCTCATGCCACACCTCTGTCCACCTCACCCCACACTCT
BrOC92	10069690C-R	GATCAGAGTGTGGGGTGAGGTGGACAGAGGTGTGGCATGAGGATCCCGTGTGCAACACA
BrOC93	10069690T-F	TGTGTTGCACACGGGATCCTCATGCCATACCTCTGTCCACCTCACCCCACACTCT
BrOC94	10069690T-R	GATCAGAGTGTGGGGTGAGGTGGACAGAGGTATGGCATGAGGATCCCGTGTGCAACACA
BrOC95	9383938G-F	TATTTTAAAAAACTCAACAAGTTCCATGCCCAGAGGAGTGCAGACACTGACCCTC
BrOC96	9383938G-R	GATCGAGGGTCAGTGTCTGCACTCCTCTGGGCATGGAACTTGTTGAGTTTTTTAAAATA
BrOC97	9383938T-F	TATTTTAAAAAACTCAACAAGTTCCATTCCCAGAGGAGTGCAGACACTGACCCTC
BrOC98	9383938T-R	GATCGAGGGTCAGTGTCTGCACTCCTCTGGGAATGGAACTTGTTGAGTTTTTTAAAATA
BrOC99	865686G-F	ATTAGCCAGGAAACCAAGGTTTCCAACGCAGGCTCTTGTTGAGTTACCTAGAATA
BrOC100	865686G-R	GATCTATTCTAGGTAACTCAACAAGAGCCTGCGTTGGAAACCTTGGTTTCCTGGCTAAT
BrOC101	865686T-F	ATTAGCCAGGAAACCAAGGTTTCCAACTCAGGCTCTTGTTGAGTTACCTAGAATA
BrOC102	865686T-R	GATCTATTCTAGGTAACTCAACAAGAGCCTGAGTTGGAAACCTTGGTTTCCTGGCTAAT
BrOC103	10822013C-F	AAATCCACCAGATGGCACAAGAAAATGCGTTGTGAACAAACTTGGACAGGTTGGT
BrOC104	10822013C-R	GATCACCAACCTGTCCAAGTTTGTTCACAACGCATTTTCTTGTGCCATCTGGTGGATTT
BrOC105	10822013T-F	AAATCCACCAGATGGCACAAGAAAATGTGTTGTGAACAAACTTGGACAGGTTGGT
BrOC106	10822013T-R	GATCACCAACCTGTCCAAGTTTGTTCACAACACATTTTCTTGTGCCATCTGGTGGATTT
BrOC107	10771399A-F	TCAGTGCTCCCATCCTGAACTTGTTGCATTCTGATAGATAATTATGTTCTCACCA
BrOC108	10771399A-R	GATCTGGTGAGAACATAATTATCTATCAGAATGCAACAAGTTCAGGATGGGAGCACTGA
BrOC109	10771399G-F	TCAGTGCTCCCATCCTGAACTTGTTGCGTTCTGATAGATAATTATGTTCTCACCA
BrOC110	10771399G-R	GATCTGGTGAGAACATAATTATCTATCAGAACGCAACAAGTTCAGGATGGGAGCACTGA
BrOC111	1292011A-F	TGCCCTCCCAGCTCCTGCTGCCTCTGAACTGTTGCCTACCAGGTGGATTTGTGGA
BrOC112	1292011A-R	GATCTCCACAAATCCACCTGGTAGGCAACAGTTCAGAGGCAGCAGGAGCTGGGAGGGCA
BrOC113	1292011G-F	TGCCCTCCCAGCTCCTGCTGCCTCTGAGCTGTTGCCTACCAGGTGGATTTGTGGA
BrOC114	1292011G-R	GATCTCCACAAATCCACCTGGTAGGCAACAGCTCAGAGGCAGCAGGAGCTGGGAGGGCA
BrOC115	2823093G-F	CCAAATTCACAAAGAATTTGACTGGCTGTGTCTCCTGAACCCGTGACTTCCTCCA
BrOC116	2823093G-R	GATCTGGAGGAAGTCACGGGTTCAGGAGACACAGCCAGTCAAATTCTTTGTGAATTTGG
BrOC117	2823093A-F	CCAAATTCACAAAGAATTTGACTGGCTATGTCTCCTGAACCCGTGACTTCCTCCA
BrOC118	2823093A-R	GATCTGGAGGAAGTCACGGGTTCAGGAGACATAGCCAGTCAAATTCTTTGTGAATTTGG
BrOC119	17530068T-F	CTTATAACCAGTGTGGAAAGTTAACTCTATGGGGCTAAACAAATTCTCTTAACGT
BrOC120	17530068T-R	GATCACGTTAAGAGAATTTGTTTAGCCCCATAGAGTTAACTTTCCACACTGGTTATAAG
BrOC121	17530068C-F	CTTATAACCAGTGTGGAAAGTTAACTCCATGGGGCTAAACAAATTCTCTTAACGT
BrOC122	17530068C-R	GATCACGTTAAGAGAATTTGTTTAGCCCCATGGAGTTAACTTTCCACACTGGTTATAAG
BrOC123	2284378T-F	TTGGTCAGTGTGTGGGCTGGACTAAGGTCCTTTCTTTTTATAGCCCTGTTTCCTC
BrOC124	2284378T-R	GATCGAGGAAACAGGGCTATAAAAAGAAAGGACCTTAGTCCAGCCCACACACTGACCAA
BrOC125	2284378C-F	TTGGTCAGTGTGTGGGCTGGACTAAGGCCCTTTCTTTTTATAGCCCTGTTTCCTC
BrOC126	2284378C-R	GATCGAGGAAACAGGGCTATAAAAAGAAAGGGCCTTAGTCCAGCCCACACACTGACCAA
BrOC127	9485372G-F	AATAAAGACATTGTGCATTCTTAAACTGCCACATATCACTATTCCCTGTGGAGAG
BrOC128	9485372G-R	GATCCTCTCCACAGGGAATAGTGATATGTGGCAGTTTAAGAATGCACAATGTCTTTATT
BrOC129	9485372A-F	AATAAAGACATTGTGCATTCTTAAACTACCACATATCACTATTCCCTGTGGAGAG
BrOC130	9485372A-R	GATCCTCTCCACAGGGAATAGTGATATGTGGTAGTTTAAGAATGCACAATGTCTTTATT
BrOC131	13393577T-F	CAGGTTGTCTGTTCTTTGGTCTATCTCTGTTGCTATCACCTTGAGGGATGGCCTT
BrOC132	13393577T-R	GATCAAGGCCATCCCTCAAGGTGATAGCAACAGAGATAGACCAAAGAACAGACAACCTG
BrOC133	13393577C-F	CAGGTTGTCTGTTCTTTGGTCTATCTCCGTTGCTATCACCTTGAGGGATGGCCTT
BrOC134	13393577C-R	GATCAAGGCCATCCCTCAAGGTGATAGCAACGGAGATAGACCAAAGAACAGACAACCTG
BrOC135	2290854A-F	CCTCTGAGGTATGAATCTTTAGCAAGAACTATTTTGCACCAGCCCCATCTTCAGA
BrOC136	2290854A-R	GATCTCTGAAGATGGGGCTGGTGCAAAATAGTTCTTGCTAAAGATTCATACCTCAGAGG
BrOC137	2290854G-F	CCTCTGAGGTATGAATCTTTAGCAAGAGCTATTTTGCACCAGCCCCATCTTCAGA
BrOC138	2290854G-R	GATCTCTGAAGATGGGGCTGGTGCAAAATAGCTCTTGCTAAAGATTCATACCTCAGAGG
BrOC139	6678914G-F	TGATAGCTAGTATTCAAGTCATCTCTGGTAAGAAGGTGCCATCTAAAGTGGGGAG
BrOC140	6678914G-R	GATCCTCCCCACTTTAGATGGCACCTTCTTACCAGAGATGACTTGAATACTAGCTATCA
BrOC141	6678914A-F	TGATAGCTAGTATTCAAGTCATCTCTGATAAGAAGGTGCCATCTAAAGTGGGGAG
BrOC142	6678914A-R	GATCCTCCCCACTTTAGATGGCACCTTCTTATCAGAGATGACTTGAATACTAGCTATCA
BrOC143	12710696T-F	CCTCTCTGTGGATTAATCATCAGGCCCTGGTAACCACAATGTGACCACTATGTGA
BrOC144	12710696T-R	GATCTCACATAGTGGTCACATTGTGGTTACCAGGGCCTGATGATTAATCCACAGAGAGG
BrOC145	12710696C-F	CCTCTCTGTGGATTAATCATCAGGCCCCGGTAACCACAATGTGACCACTATGTGA
BrOC146	12710696C-R	GATCTCACATAGTGGTCACATTGTGGTTACCGGGGCCTGATGATTAATCCACAGAGAGG
BrOC147	11075995A-F	AGTATACTGGGGCCTCAGGGACTTGCTAAGAAAGTAACCAGTATAGTGATAGAAT
BrOC148	11075995A-R	GATCATTCTATCACTATACTGGTTACTTTCTTAGCAAGTCCCTGAGGCCCCAGTATACT
BrOC149	11075995T-F	AGTATACTGGGGCCTCAGGGACTTGCTTAGAAAGTAACCAGTATAGTGATAGAAT
BrOC150	11075995T-R	GATCATTCTATCACTATACTGGTTACTTTCTAAGCAAGTCCCTGAGGCCCCAGTATACT
BrOC151	616488A-F	AAGGCAGGTCCTCAGCCAGTCTCTCCCACACTCATCTGTACCCCAGGAGCTAGTT
BrOC152	616488A-R	GATCAACTAGCTCCTGGGGTACAGATGAGTGTGGGAGAGACTGGCTGAGGACCTGCCTT
BrOC153	616488G-F	AAGGCAGGTCCTCAGCCAGTCTCTCCCGCACTCATCTGTACCCCAGGAGCTAGTT
BrOC154	616488G-R	GATCAACTAGCTCCTGGGGTACAGATGAGTGCGGGAGAGACTGGCTGAGGACCTGCCTT
BrOC155	11552449C-F	CCAATTACAGCCCACCTCTTGCATCGTCACCTACAGGTATGGGGCTGGAGTCGGT
BrOC156	11552449C-R	GATCACCGACTCCAGCCCCATACCTGTAGGTGACGATGCAAGAGGTGGGCTGTAATTGG
BrOC159	11552449T-F	CCAATTACAGCCCACCTCTTGCATCGTTACCTACAGGTATGGGGCTGGAGTCGGT
BrOC160	11552449T-R	GATCACCGACTCCAGCCCCATACCTGTAGGTAACGATGCAAGAGGTGGGCTGTAATTGG
BrOC161	4849887T-F	CTGGCTTCCAGCTGTGATCTGGCAATGTTGAAGCTTGAGTAGGTAATCCCCTCAA
BrOC162	4849887T-R	GATCTTGAGGGGATTACCTACTCAAGCTTCAACATTGCCAGATCACAGCTGGAAGCCAG
BrOC163	4849887C-F	CTGGCTTCCAGCTGTGATCTGGCAATGCTGAAGCTTGAGTAGGTAATCCCCTCAA
BrOC164	4849887C-R	GATCTTGAGGGGATTACCTACTCAAGCTTCAGCATTGCCAGATCACAGCTGGAAGCCAG
BrOC165	2016394G-F	CTCTCCCCAAAGAGAGTCCTGGAAGGGGGGTTCCCCTGGGAGAGGAGGAGGCCCG
BrOC166	2016394G-R	GATCCGGGCCTCCTCCTCTCCCAGGGGAACCCCCCTTCCAGGACTCTCTTTGGGGAGAG
BrOC167	2016394A-F	CTCTCCCCAAAGAGAGTCCTGGAAGGGAGGTTCCCCTGGGAGAGGAGGAGGCCCG
BrOC168	2016394A-R	GATCCGGGCCTCCTCCTCTCCCAGGGGAACCTCCCTTCCAGGACTCTCTTTGGGGAGAG
BrOC169	1550623G-F	AAGGTATAGAGAAACACAGAATTCTTAGGGTTTGTAGTAGCCCAGGGAATTCAAA
BrOC170	1550623G-R	GATCTTTGAATTCCCTGGGCTACTACAAACCCTAAGAATTCTGTGTTTCTCTATACCTT
BrOC171	1550623A-F	AAGGTATAGAGAAACACAGAATTCTTAAGGTTTGTAGTAGCCCAGGGAATTCAAA
BrOC172	1550623A-R	GATCTTTGAATTCCCTGGGCTACTACAAACCTTAAGAATTCTGTGTTTCTCTATACCTT
BrOC173	16857609C-F	ACCCGTCTGCTTTGTCTGGGAGACTTCCGCTGTTTCTGAGAAATACTGGCTATTG
BrOC174	16857609C-R	GATCCAATAGCCAGTATTTCTCAGAAACAGCGGAAGTCTCCCAGACAAAGCAGACGGGT
BrOC175	16857609T-F	ACCCGTCTGCTTTGTCTGGGAGACTTCTGCTGTTTCTGAGAAATACTGGCTATTG
BrOC176	16857609T-R	GATCCAATAGCCAGTATTTCTCAGAAACAGCAGAAGTCTCCCAGACAAAGCAGACGGGT
BrOC177	6762644A-F	GCAGAACAAGATCAGGAGTTTTCATGCAGGCAGGATGCGATTTGGGACCTCAGGA
BrOC178	6762644A-R	GATCTCCTGAGGTCCCAAATCGCATCCTGCCTGCATGAAAACTCCTGATCTTGTTCTGC
BrOC179	6762644G-F	GCAGAACAAGATCAGGAGTTTTCATGCGGGCAGGATGCGATTTGGGACCTCAGGA
BrOC180	6762644G-R	GATCTCCTGAGGTCCCAAATCGCATCCTGCCCGCATGAAAACTCCTGATCTTGTTCTGC
BrOC181	12493607G-F	CCTCAAGGGCTACCTGGAATTGTTAAGGTGGGGAGTCTCCTAGGGTCAACTAATA
BrOC182	12493607G-R	GATCTATTAGTTGACCCTAGGAGACTCCCCACCTTAACAATTCCAGGTAGCCCTTGAGG
BrOC183	12493607C-F	CCTCAAGGGCTACCTGGAATTGTTAAGCTGGGGAGTCTCCTAGGGTCAACTAATA
BrOC184	12493607C-R	GATCTATTAGTTGACCCTAGGAGACTCCCCAGCTTAACAATTCCAGGTAGCCCTTGAGG
BrOC185	9790517C-F	CTATATTTTTGTTGGTGCTATTACTCTCCTCACTTTACTAAGGAAGAAACCAAGA
BrOC186	9790517C-R	GATCTCTTGGTTTCTTCCTTAGTAAAGTGAGGAGAGTAATAGCACCAACAAAAATATAG
BrOC187	9790517T-F	CTATATTTTTGTTGGTGCTATTACTCTTCTCACTTTACTAAGGAAGAAACCAAGA
BrOC188	9790517T-R	GATCTCTTGGTTTCTTCCTTAGTAAAGTGAGAAGAGTAATAGCACCAACAAAAATATAG
BrOC189	6828523C-F	TTTAATAACGAGGTGTTAATATTGGTTCTTTCATTGTGAAACATGTATTATATAA
BrOC190	6828523C-R	GATCTTATATAATACATGTTTCACAATGAAAGAACCAATATTAACACCTCGTTATTAAA
BrOC191	6828523A-F	TTTAATAACGAGGTGTTAATATTGGTTATTTCATTGTGAAACATGTATTATATAA
BrOC192	6828523A-R	GATCTTATATAATACATGTTTCACAATGAAATAACCAATATTAACACCTCGTTATTAAA
BrOC193	10472076T-F	CCAAGCTCTTTGACTTTTGGGTGCAAATGATGTCTGGACAGCTGCTGGCCTTAAC
BrOC194	10472076T-R	GATCGTTAAGGCCAGCAGCTGTCCAGACATCATTTGCACCCAAAAGTCAAAGAGCTTGG
BrOC195	10472076C-F	CCAAGCTCTTTGACTTTTGGGTGCAAACGATGTCTGGACAGCTGCTGGCCTTAAC
BrOC196	10472076C-R	GATCGTTAAGGCCAGCAGCTGTCCAGACATCGTTTGCACCCAAAAGTCAAAGAGCTTGG
BrOC197	1353747T-F	AGCTGGGAGTCCCCTCTGAGGTTCGGCTTTCTGTGGCTCCTCTCCCCTGCACTCC
BrOC198	1353747T-R	GATCGGAGTGCAGGGGAGAGGAGCCACAGAAAGCCGAACCTCAGAGGGGACTCCCAGCT
BrOC199	1353747G-F	AGCTGGGAGTCCCCTCTGAGGTTCGGCGTTCTGTGGCTCCTCTCCCCTGCACTCC
BrOC200	1353747G-R	GATCGGAGTGCAGGGGAGAGGAGCCACAGAACGCCGAACCTCAGAGGGGACTCCCAGCT
BrOC201	1432679C-F	CTTCGCAATTGCCACCAAGACCATGGCCTGACCAGCCCACTTTGGCCTGCATGAT
BrOC202	1432679C-R	GATCATCATGCAGGCCAAAGTGGGCTGGTCAGGCCATGGTCTTGGTGGCAATTGCGAAG
BrOC203	1432679T-F	CTTCGCAATTGCCACCAAGACCATGGCTTGACCAGCCCACTTTGGCCTGCATGAT
BrOC204	1432679T-R	GATCATCATGCAGGCCAAAGTGGGCTGGTCAAGCCATGGTCTTGGTGGCAATTGCGAAG
BrOC205	11242675C-F	TACAACGCCCTGGGAGACGTGCATGTGCGTATCTAGACCCTTCAGCTTCCACGTA
BrOC206	11242675C-R	GATCTACGTGGAAGCTGAAGGGTCTAGATACGCACATGCACGTCTCCCAGGGCGTTGTA
BrOC207	11242675T-F	TACAACGCCCTGGGAGACGTGCATGTGTGTATCTAGACCCTTCAGCTTCCACGTA
BrOC208	11242675T-R	GATCTACGTGGAAGCTGAAGGGTCTAGATACACACATGCACGTCTCCCAGGGCGTTGTA
BrOC209	204247G-F	AAATATTTAACTTTGAAACAGGCATCAGTTATTTAAAGAGAGGTAGCATTGTCTG
BrOC210	204247G-R	GATCCAGACAATGCTACCTCTCTTTAAATAACTGATGCCTGTTTCAAAGTTAAATATTT
BrOC211	204247A-F	AAATATTTAACTTTGAAACAGGCATCAATTATTTAAAGAGAGGTAGCATTGTCTG
BrOC212	204247A-R	GATCCAGACAATGCTACCTCTCTTTAAATAATTGATGCCTGTTTCAAAGTTAAATATTT
BrOC213	720475G-F	GAACCCTGGGAATGAAGTAGGAGAGCCGTGTAGTAACTGAACGCTGTTAACTTGC
BrOC214	720475G-R	GATCGCAAGTTAACAGCGTTCAGTTACTACACGGCTCTCCTACTTCATTCCCAGGGTTC
BrOC215	720475A-F	GAACCCTGGGAATGAAGTAGGAGAGCCATGTAGTAACTGAACGCTGTTAACTTGC
BrOC216	720475A-R	GATCGCAAGTTAACAGCGTTCAGTTACTACATGGCTCTCCTACTTCATTCCCAGGGTTC
BrOC217	9693444A-F	AAAGGCTATGCTTCTCCTCTTTGCCCAAGCTGCCCTTAGTCATGAGTTTGCCTGG
BrOC218	9693444A-R	GATCCCAGGCAAACTCATGACTAAGGGCAGCTTGGGCAAAGAGGAGAAGCATAGCCTTT
BrOC219	9693444C-F	AAAGGCTATGCTTCTCCTCTTTGCCCACGCTGCCCTTAGTCATGAGTTTGCCTGG
BrOC220	9693444C-R	GATCCCAGGCAAACTCATGACTAAGGGCAGCGTGGGCAAAGAGGAGAAGCATAGCCTTT
BrOC221	6472903G-F	AGACAAGCTGCCAGGATATAATACTTGGGTATTCAGTAAATATTGACTGATTTGT
BrOC222	6472903G-R	GATCACAAATCAGTCAATATTTACTGAATACCCAAGTATTATATCCTGGCAGCTTGTCT
BrOC223	6472903T-F	AGACAAGCTGCCAGGATATAATACTTGTGTATTCAGTAAATATTGACTGATTTGT
BrOC224	6472903T-R	GATCACAAATCAGTCAATATTTACTGAATACACAAGTATTATATCCTGGCAGCTTGTCT
BrOC225	2943559A-F	ATGCAAGATTTCCAAAAAAAAAAACATAATACAAGAGTTGCAAATATACATATTC
BrOC226	2943559A-R	GATCGAATATGTATATTTGCAACTCTTGTATTATGTTTTTTTTTTTGGAAATCTTGCAT
BrOC227	2943559G-F	ATGCAAGATTTCCAAAAAAAAAAACATGATACAAGAGTTGCAAATATACATATTC
BrOC228	2943559G-R	GATCGAATATGTATATTTGCAACTCTTGTACTATGTTTTTTTTTTTGGAAATCTTGCAT
BrOC229	11780156C-F	AAGGTGAGAAACATGGAACACAGCTACCTCCCACCACCCTTCAGCATGTTCCAGA
BrOC230	11780156C-R	GATCTCTGGAACATGCTGAAGGGTGGTGGGAGGTAGCTGTGTTCCATGTTTCTCACCTT
BrOC231	11780156T-F	AAGGTGAGAAACATGGAACACAGCTACTTCCCACCACCCTTCAGCATGTTCCAGA
BrOC232	11780156T-R	GATCTCTGGAACATGCTGAAGGGTGGTGGGAAGTAGCTGTGTTCCATGTTTCTCACCTT
BrOC233	10759243C-F	AAATGAGATAATGTGTGACAGTGTATACGTACGAAGAAAATAAAAAGGGGCTGGG
BrOC234	10759243C-R	GATCCCCAGCCCCTTTTTATTTTCTTCGTACGTATACACTGTCACACATTATCTCATTT
BrOC235	10759243A-F	AAATGAGATAATGTGTGACAGTGTATAAGTACGAAGAAAATAAAAAGGGGCTGGG
BrOC236	10759243A-R	GATCCCCAGCCCCTTTTTATTTTCTTCGTACTTATACACTGTCACACATTATCTCATTT
BrOC237	7072776A-F	AGCTTTAACTAGAGGCATATCCATGAAAGAGAAGCCCAATCTACTTAGTGGTCTT
BrOC238	7072776A-R	GATCAAGACCACTAAGTAGATTGGGCTTCTCTTTCATGGATATGCCTCTAGTTAAAGCT
BrOC239	7072776G-F	AGCTTTAACTAGAGGCATATCCATGAAGGAGAAGCCCAATCTACTTAGTGGTCTT
BrOC240	7072776G-R	GATCAAGACCACTAAGTAGATTGGGCTTCTCCTTCATGGATATGCCTCTAGTTAAAGCT
BrOC241	11814448A-F	AAGCTAATTTTCTTTTCAGTTATTATGATTTTCAGCTTTAGAATTTATTTTTTTA
BrOC242	11814448A-R	GATCTAAAAAAATAAATTCTAAAGCTGAAAATCATAATAACTGAAAAGAAAATTAGCTT
BrOC243	11814448C-F	AAGCTAATTTTCTTTTCAGTTATTATGCTTTTCAGCTTTAGAATTTATTTTTTTA
BrOC244	11814448C-R	GATCTAAAAAAATAAATTCTAAAGCTGAAAAGCATAATAACTGAAAAGAAAATTAGCTT
BrOC245	7904519A-F	GGTTAGACAGGGAATGGGTTAGTTCCCAGGTCGGCATTCAGCTGAAACAGTGATG
BrOC246	7904519A-R	GATCCATCACTGTTTCAGCTGAATGCCGACCTGGGAACTAACCCATTCCCTGTCTAACC
BrOC247	7904519G-F	GGTTAGACAGGGAATGGGTTAGTTCCCGGGTCGGCATTCAGCTGAAACAGTGATG
BrOC248	7904519G-R	GATCCATCACTGTTTCAGCTGAATGCCGACCCGGGAACTAACCCATTCCCTGTCTAACC
BrOC249	11199914C-F	ACCATGAAGACCACATTCAAGTCCTGTCCTAGCCACTTGATATCTACGCAGCTCC
BrOC250	11199914C-R	GATCGGAGCTGCGTAGATATCAAGTGGCTAGGACAGGACTTGAATGTGGTCTTCATGGT
BrOC251	11199914T-F	ACCATGAAGACCACATTCAAGTCCTGTTCTAGCCACTTGATATCTACGCAGCTCC
BrOC252	11199914T-R	GATCGGAGCTGCGTAGATATCAAGTGGCTAGAACAGGACTTGAATGTGGTCTTCATGGT
BrOC253	3903072G-F	CTCTTCCAGAAGTTCTGTTCTGTGCTGGATTAGGTCAGGAGTGATGGATTGTTCT
BrOC254	3903072G-R	GATCAGAACAATCCATCACTCCTGACCTAATCCAGCACAGAACAGAACTTCTGGAAGAG
BrOC255	3903072T-F	CTCTTCCAGAAGTTCTGTTCTGTGCTGTATTAGGTCAGGAGTGATGGATTGTTCT
BrOC256	3903072T-R	GATCAGAACAATCCATCACTCCTGACCTAATACAGCACAGAACAGAACTTCTGGAAGAG
BrOC257	11820646T-F	GAAGGTAGGACTTGAAATCAAAAGACATGCATTCAAATGCCGGCTCCACCTCCAG
BrOC258	11820646T-R	GATCCTGGAGGTGGAGCCGGCATTTGAATGCATGTCTTTTGATTTCAAGTCCTACCTTC
BrOC259	11820646C-F	GAAGGTAGGACTTGAAATCAAAAGACACGCATTCAAATGCCGGCTCCACCTCCAG
BrOC260	11820646C-R	GATCCTGGAGGTGGAGCCGGCATTTGAATGCGTGTCTTTTGATTTCAAGTCCTACCTTC
BrOC261	12422552G-F	CCTGACTACACCCAGCGCATTGAAGGAGGCCTGCAAGACCAGGAACAACAGCAGT
BrOC262	12422552G-R	GATCACTGCTGTTGTTCCTGGTCTTGCAGGCCTCCTTCAATGCGCTGGGTGTAGTCAGG
BrOC263	12422552C-F	CCTGACTACACCCAGCGCATTGAAGGACGCCTGCAAGACCAGGAACAACAGCAGT
BrOC264	12422552C-R	GATCACTGCTGTTGTTCCTGGTCTTGCAGGCGTCCTTCAATGCGCTGGGTGTAGTCAGG
BrOC265	17356907A-F	ATCACTTCATAATGGGGATTAGATGGTACCAAAATGACAGTGGTCTCTGCTGGAT
BrOC266	17356907A-R	GATCATCCAGCAGAGACCACTGTCATTTTGGTACCATCTAATCCCCATTATGAAGTGAT
BrOC267	17356907G-F	ATCACTTCATAATGGGGATTAGATGGTGCCAAAATGACAGTGGTCTCTGCTGGAT
BrOC268	17356907G-R	GATCATCCAGCAGAGACCACTGTCATTTTGGCACCATCTAATCCCCATTATGAAGTGAT
BrOC269	11571833A-F	CTGAATTCTCCTCAGATGACTCCATTTAAAAAATTCAATGAAATTTCTCTTTTGG
BrOC270	11571833A-R	GATCCCAAAAGAGAAATTTCATTGAATTTTTTAAATGGAGTCATCTGAGGAGAATTCAG
BrOC271	11571833T-F	CTGAATTCTCCTCAGATGACTCCATTTTAAAAATTCAATGAAATTTCTCTTTTGG
BrOC272	11571833T-R	GATCCCAAAAGAGAAATTTCATTGAATTTTTAAAATGGAGTCATCTGAGGAGAATTCAG
BrOC273	2236007G-F	GGCTGGGCGTGTGGATGTGCAGCGTCTGCCCCCGCACTCTCGCGGAGGTCCCAGT
BrOC274	2236007G-R	GATCACTGGGACCTCCGCGAGAGTGCGGGGGCAGACGCTGCACATCCACACGCCCAGCC
BrOC275	2236007A-F	GGCTGGGCGTGTGGATGTGCAGCGTCTACCCCCGCACTCTCGCGGAGGTCCCAGT
BrOC276	2236007A-R	GATCACTGGGACCTCCGCGAGAGTGCGGGGGTAGACGCTGCACATCCACACGCCCAGCC
BrOC277	2588809T-F	AACAGTGAGCCAGAACACAAGATGATATACCTAATCTCATTCACCAGTCTGTTTT
BrOC278	2588809T-R	GATCAAAACAGACTGGTGAATGAGATTAGGTATATCATCTTGTGTTCTGGCTCACTGTT
BrOC279	2588809C-F	AACAGTGAGCCAGAACACAAGATGATACACCTAATCTCATTCACCAGTCTGTTTT
BrOC280	2588809C-R	GATCAAAACAGACTGGTGAATGAGATTAGGTGTATCATCTTGTGTTCTGGCTCACTGTT
BrOC281	941764A-F	TCTGGCAGCATCTGCAGTGGTCTCTGCAGTCAGGCTCATTCCGAAGCCTCAGGAG
BrOC282	941764A-R	GATCCTCCTGAGGCTTCGGAATGAGCCTGACTGCAGAGACCACTGCAGATGCTGCCAGA
BrOC283	941764G-F	TCTGGCAGCATCTGCAGTGGTCTCTGCGGTCAGGCTCATTCCGAAGCCTCAGGAG
BrOC284	941764G-R	GATCCTCCTGAGGCTTCGGAATGAGCCTGACCGCAGAGACCACTGCAGATGCTGCCAGA
BrOC285	17817449T-F	TTGTGTTTCAGCTTGGCACACAGAAACTGTTTTAATTTAACAGTCCAGCTCCTTT
BrOC286	17817449T-R	GATCAAAGGAGCTGGACTGTTAAATTAAAACAGTTTCTGTGTGCCAAGCTGAAACACAA
BrOC287	17817449G-F	TTGTGTTTCAGCTTGGCACACAGAAACGGTTTTAATTTAACAGTCCAGCTCCTTT
BrOC288	17817449G-R	GATCAAAGGAGCTGGACTGTTAAATTAAAACCGTTTCTGTGTGCCAAGCTGAAACACAA
BrOC289	13329835A-F	TCCCATTTTCTGGATGAGCTAATAGGCACAGAGAGATCCATGACATACCCAAAGC
BrOC290	13329835A-R	GATCGCTTTGGGTATGTCATGGATCTCTCTGTGCCTATTAGCTCATCCAGAAAATGGGA
BrOC291	13329835G-F	TCCCATTTTCTGGATGAGCTAATAGGCGCAGAGAGATCCATGACATACCCAAAGC
BrOC292	13329835G-R	GATCGCTTTGGGTATGTCATGGATCTCTCTGCGCCTATTAGCTCATCCAGAAAATGGGA
BrOC293	527616C-F	TGCCCCTTAGGACAAGTCTAAACTAGGCAAATAGCACTGGAGCTCCTCCAAGTCA
BrOC294	527616C-R	GATCTGACTTGGAGGAGCTCCAGTGCTATTTGCCTAGTTTAGACTTGTCCTAAGGGGCA
BrOC295	527616G-F	TGCCCCTTAGGACAAGTCTAAACTAGGGAAATAGCACTGGAGCTCCTCCAAGTCA
BrOC296	527616G-R	GATCTGACTTGGAGGAGCTCCAGTGCTATTTCCCTAGTTTAGACTTGTCCTAAGGGGCA
BrOC297	1436904T-F	CCTCATTCCTTTGTGTCTCATTCCTCATGCACCCTGCAGAATCTGTCTCCTGTCT
BrOC298	1436904T-R	GATCAGACAGGAGACAGATTCTGCAGGGTGCATGAGGAATGAGACACAAAGGAATGAGG
BrOC299	1436904G-F	CCTCATTCCTTTGTGTCTCATTCCTCAGGCACCCTGCAGAATCTGTCTCCTGTCT
BrOC300	1436904G-R	GATCAGACAGGAGACAGATTCTGCAGGGTGCCTGAGGAATGAGACACAAAGGAATGAGG
BrOC301	4808801A-F	TGCATAATGAATATAGAAGCAAGAAGCAGACGAGCTGTCCAGGGGAAGTCACAGT
BrOC302	4808801A-R	GATCACTGTGACTTCCCCTGGACAGCTCGTCTGCTTCTTGCTTCTATATTCATTATGCA
BrOC303	4808801G-F	TGCATAATGAATATAGAAGCAAGAAGCGGACGAGCTGTCCAGGGGAAGTCACAGT
BrOC304	4808801G-R	GATCACTGTGACTTCCCCTGGACAGCTCGTCCGCTTCTTGCTTCTATATTCATTATGCA
BrOC305	3760982A-F	CCAGCACACAGTAACGCAAAACACATAAACACAATGTTTTCCAACACACCCAACC
BrOC306	3760982A-R	GATCGGTTGGGTGTGTTGGAAAACATTGTGTTTATGTGTTTTGCGTTACTGTGTGCTGG
BrOC307	3760982G-F	CCAGCACACAGTAACGCAAAACACATAGACACAATGTTTTCCAACACACCCAACC
BrOC308	3760982G-R	GATCGGTTGGGTGTGTTGGAAAACATTGTGTCTATGTGTTTTGCGTTACTGTGTGCTGG
BrOC309	132390C-F	CAGATGCCAGTTCAATCCCCCATTTCCCCTTTTTATTTAATCAGCACTTTTCTGA
BrOC310	132390C-R	GATCTCAGAAAAGTGCTGATTAAATAAAAAGGGGAAATGGGGGATTGAACTGGCATCTG
BrOC311	132390T-F	CAGATGCCAGTTCAATCCCCCATTTCCTCTTTTTATTTAATCAGCACTTTTCTGA
BrOC312	132390T-R	GATCTCAGAAAAGTGCTGATTAAATAAAAAGAGGAAATGGGGGATTGAACTGGCATCTG
BrOC313	6001930T-F	GTCTGAATGTATAGCCTGAATCTTCAATCACCTCTCTTTTCTCATAAAACACACC
BrOC314	6001930T-R	GATCGGTGTGTTTTATGAGAAAAGAGAGGTGATTGAAGATTCAGGCTATACATTCAGAC
BrOC315	6001930C-F	GTCTGAATGTATAGCCTGAATCTTCAACCACCTCTCTTTTCTCATAAAACACACC
BrOC316	6001930C-R	GATCGGTGTGTTTTATGAGAAAAGAGAGGTGGTTGAAGATTCAGGCTATACATTCAGAC
BrOC317	4951011A-F	ATTTGGAAGACCTGGCTTCTAGCTGCTACTAACCAACTCTGTGACTCTGGGAAAG
BrOC318	4951011A-R	GATCCTTTCCCAGAGTCACAGAGTTGGTTAGTAGCAGCTAGAAGCCAGGTCTTCCAAAT
BrOC319	4951011G-F	ATTTGGAAGACCTGGCTTCTAGCTGCTGCTAACCAACTCTGTGACTCTGGGAAAG
BrOC320	4951011G-R	GATCCTTTCCCAGAGTCACAGAGTTGGTTAGCAGCAGCTAGAAGCCAGGTCTTCCAAAT
BrOC321	10474352C-F	AAGGTATCATTGCAAAACTCCTGTACTCAGTCACTCTCCACCTCCACGTTAGCTG
BrOC322	10474352C-R	GATCCAGCTAACGTGGAGGTGGAGAGTGACTGAGTACAGGAGTTTTGCAATGATACCTT
BrOC323	10474352T-F	AAGGTATCATTGCAAAACTCCTGTACTTAGTCACTCTCCACCTCCACGTTAGCTG
BrOC324	10474352T-R	GATCCAGCTAACGTGGAGGTGGAGAGTGACTAAGTACAGGAGTTTTGCAATGATACCTT
BrOC325	2290203G-F	GGGGAGGGTCAAGGTTTTCTGTTAAACGTGATTTAAAACTGTGCCTGACTTTAGG
BrOC326	2290203G-R	GATCCCTAAAGTCAGGCACAGTTTTAAATCACGTTTAACAGAAAACCTTGACCCTCCCC
BrOC327	2290203A-F	GGGGAGGGTCAAGGTTTTCTGTTAAACATGATTTAAAACTGTGCCTGACTTTAGG
BrOC328	2290203A-R	GATCCCTAAAGTCAGGCACAGTTTTAAATCATGTTTAACAGAAAACCTTGACCCTCCCC
BrOC329	1053338A-F	CTGTGAAAGTGGAAAAGATTCATCCGAAAATGGATGGCACACTACTGAAATCTGC
BrOC330	1053338A-R	GATCGCAGATTTCAGTAGTGTGCCATCCATTTTCGGATGAATCTTTTCCACTTTCACAG
BrOC331	1053338G-F	CTGTGAAAGTGGAAAAGATTCATCCGAGAATGGATGGCACACTACTGAAATCTGC
BrOC332	1053338G-R	GATCGCAGATTTCAGTAGTGTGCCATCCATCTTCGGATGAATCTTTTCCACTTTCACAG
BrOC333	6964587G-F	ACAACACATGGCACAGATGGAGGAAATGAAAACACGGCATAAGGGAGAAATGGAG
BrOC334	6964587G-R	GATCCTCCATTTCTCCCTTATGCCGTGTTTTCATTTCCTCCATCTGTGCCATGTGTTGT
BrOC335	6964587T-F	ACAACACATGGCACAGATGGAGGAAATTAAAACACGGCATAAGGGAGAAATGGAG
BrOC336	6964587T-R	GATCCTCCATTTCTCCCTTATGCCGTGTTTTAATTTCCTCCATCTGTGCCATGTGTTGT
BrOC337	4245739C-F	AGTACGAACATAAAAATGCATTTATTCCGTTCACTTACCACATTATTTGAAAATC
BrOC338	4245739C-R	GATCGATTTTCAAATAATGTGGTAAGTGAACGGAATAAATGCATTTTTATGTTCGTACT
BrOC339	4245739A-F	AGTACGAACATAAAAATGCATTTATTCAGTTCACTTACCACATTATTTGAAAATC
BrOC340	4245739A-R	GATCGATTTTCAAATAATGTGGTAAGTGAACTGAATAAATGCATTTTTATGTTCGTACT
BrOC341	4808611C-F	CTTATAAACGGACAGATCGGATGCTCGCCCGGGAACGGTGAGAAAAGAACTCCCG
BrOC342	4808611C-R	GATCCGGGAGTTCTTTTCTCACCGTTCCCGGGCGAGCATCCGATCTGTCCGTTTATAAG
BrOC343	4808611T-F	CTTATAAACGGACAGATCGGATGCTCGTCCGGGAACGGTGAGAAAAGAACTCCCG
BrOC344	4808611T-R	GATCCGGGAGTTCTTTTCTCACCGTTCCCGGACGAGCATCCGATCTGTCCGTTTATAAG
BrOC345	10112481G-F	GGAATAAACTGACTACTGCAGACAGATGCCTCTTGAAGGAAGGAAGAGTGAATGA
BrOC346	10112481G-R	GATCTCATTCACTCTTCCTTCCTTCAAGAGGCATCTGTCTGCAGTAGTCAGTTTATTCC
BrOC347	10112481T-F	GGAATAAACTGACTACTGCAGACAGATTCCTCTTGAAGGAAGGAAGAGTGAATGA
BrOC348	10112481T-R	GATCTCATTCACTCTTCCTTCCTTCAAGAGGAATCTGTCTGCAGTAGTCAGTTTATTCC
BrOC349	1017226C-F	GGGTCTAAATACACCCCTGCCAAGTGACTGTCTGCCCTACATTCATCCCATATGC
BrOC350	1017226C-R	GATCGCATATGGGATGAATGTAGGGCAGACAGTCACTTGGCAGGGGTGTATTTAGACCC
BrOC351	1017226T-F	GGGTCTAAATACACCCCTGCCAAGTGATTGTCTGCCCTACATTCATCCCATATGC
BrOC352	1017226T-R	GATCGCATATGGGATGAATGTAGGGCAGACAATCACTTGGCAGGGGTGTATTTAGACCC
BrOC353	10263639C-F	TGCTAACCTCTCCTGCCTTATCACTAACGGAAGCTCCTTTTGCTCTCAGCACTCT
BrOC354	10263639C-R	GATCAGAGTGCTGAGAGCAAAAGGAGCTTCCGTTAGTGATAAGGCAGGAGAGGTTAGCA
BrOC355	10263639T-F	TGCTAACCTCTCCTGCCTTATCACTAATGGAAGCTCCTTTTGCTCTCAGCACTCT
BrOC356	10263639T-R	GATCAGAGTGCTGAGAGCAAAAGGAGCTTCCATTAGTGATAAGGCAGGAGAGGTTAGCA
BrOC357	10411161C-F	TTCAATGTGGAGAAAAATGGCCAAAGGCAGATGTGTGCCAGAAACCCCTACAGGG
BrOC358	10411161C-R	GATCCCCTGTAGGGGTTTCTGGCACACATCTGCCTTTGGCCATTTTTCTCCACATTGAA
BrOC359	10411161T-F	TTCAATGTGGAGAAAAATGGCCAAAGGTAGATGTGTGCCAGAAACCCCTACAGGG
BrOC360	10411161T-R	GATCCCCTGTAGGGGTTTCTGGCACACATCTACCTTTGGCCATTTTTCTCCACATTGAA
BrOC361	10443215C-F	GGTAAAATGTATAAGGCACCTAGCGCACAGCAGTTGCTGCACAAGTGTTCATTTT
BrOC362	10443215C-R	GATCAAAATGAACACTTGTGCAGCAACTGCTGTGCGCTAGGTGCCTTATACATTTTACC
BrOC363	10443215T-F	GGTAAAATGTATAAGGCACCTAGCGCATAGCAGTTGCTGCACAAGTGTTCATTTT
BrOC364	10443215T-R	GATCAAAATGAACACTTGTGCAGCAACTGCTATGCGCTAGGTGCCTTATACATTTTACC
BrOC365	10466033A-F	AGCATCAAATACTATGAAAATATATACAGATAAAGTTAGACAAAATATAGGCAAA
BrOC366	10466033A-R	GATCTTTGCCTATATTTTGTCTAACTTTATCTGTATATATTTTCATAGTATTTGATGCT
BrOC367	10466033G-F	AGCATCAAATACTATGAAAATATATACGGATAAAGTTAGACAAAATATAGGCAAA
BrOC368	10466033G-R	GATCTTTGCCTATATTTTGTCTAACTTTATCCGTATATATTTTCATAGTATTTGATGCT
BrOC369	10488023A-F	AAGACACCTTAGAAAGGCAGCACAGTTAATTATCTCCAACATGAGTACTGACGGA
BrOC370	10488023A-R	GATCTCCGTCAGTACTCATGTTGGAGATAATTAACTGTGCTGCCTTTCTAAGGTGTCTT
BrOC371	10488023G-F	AAGACACCTTAGAAAGGCAGCACAGTTGATTATCTCCAACATGAGTACTGACGGA
BrOC372	10488023G-R	GATCTCCGTCAGTACTCATGTTGGAGATAATCAACTGTGCTGCCTTTCTAAGGTGTCTT
BrOC373	10490113A-F	CTGTTTCACAGCCATGGGCAAGATTATAAGTACAGTACCTTGATCAGAAATATTT
BrOC374	10490113A-R	GATCAAATATTTCTGATCAAGGTACTGTACTTATAATCTTGCCCATGGCTGTGAAACAG
BrOC375	10490113C-F	CTGTTTCACAGCCATGGGCAAGATTATCAGTACAGTACCTTGATCAGAAATATTT
BrOC376	10490113C-R	GATCAAATATTTCTGATCAAGGTACTGTACTGATAATCTTGCCCATGGCTGTGAAACAG
BrOC377	10501858G-F	CACAAACAGCTGCATTTTCCTACTACCGTTTACTGCAAGGGAGCCAGCGCAGCAT
BrOC378	10501858G-R	GATCATGCTGCGCTGGCTCCCTTGCAGTAAACGGTAGTAGGAAAATGCAGCTGTTTGTG
BrOC379	10501858A-F	CACAAACAGCTGCATTTTCCTACTACCATTTACTGCAAGGGAGCCAGCGCAGCAT
BrOC380	10501858A-R	GATCATGCTGCGCTGGCTCCCTTGCAGTAAATGGTAGTAGGAAAATGCAGCTGTTTGTG
BrOC381	10509373C-F	AGTTCACAAGGGGCATAGGGAAATGCCCGAAGACTCACAAAAACAAGGGGGTGAA
BrOC382	10509373C-R	GATCTTCACCCCCTTGTTTTTGTGAGTCTTCGGGCATTTCCCTATGCCCCTTGTGAACT
BrOC383	10509373T-F	AGTTCACAAGGGGCATAGGGAAATGCCTGAAGACTCACAAAAACAAGGGGGTGAA
BrOC384	10509373T-R	GATCTTCACCCCCTTGTTTTTGTGAGTCTTCAGGCATTTCCCTATGCCCCTTGTGAACT
BrOC385	10510102T-F	CCCGAAATTAGGGATCTAATGGAAATATGTTGCCTGACTTGACGAGGTGATAAAA
BrOC386	10510102T-R	GATCTTTTATCACCTCGTCAAGTCAGGCAACATATTTCCATTAGATCCCTAATTTCGGG
BrOC387	10510102C-F	CCCGAAATTAGGGATCTAATGGAAATACGTTGCCTGACTTGACGAGGTGATAAAA
BrOC388	10510102C-R	GATCTTTTATCACCTCGTCAAGTCAGGCAACGTATTTCCATTAGATCCCTAATTTCGGG
BrOC389	10515260T-F	AGTACTATTTCTCTCTTGATCTAGTCTTTATTAGCATTGTCAGTCAAGGCTGAGG
BrOC390	10515260T-R	GATCCCTCAGCCTTGACTGACAATGCTAATAAAGACTAGATCAAGAGAGAAATAGTACT
BrOC391	10515260C-F	AGTACTATTTCTCTCTTGATCTAGTCTCTATTAGCATTGTCAGTCAAGGCTGAGG
BrOC392	10515260C-R	GATCCCTCAGCCTTGACTGACAATGCTAATAGAGACTAGATCAAGAGAGAAATAGTACT
BrOC393	10771431A-F	GTGTATGTCAGTCGTTTGTTCCTCTTCATTGTCCAGCAGAACTATGTCGTATGGT
BrOC394	10771431A-R	GATCACCATACGACATAGTTCTGCTGGACAATGAAGAGGAACAAACGACTGACATACAC
BrOC395	10771431G-F	GTGTATGTCAGTCGTTTGTTCCTCTTCGTTGTCCAGCAGAACTATGTCGTATGGT
BrOC396	10771431G-R	GATCACCATACGACATAGTTCTGCTGGACAACGAAGAGGAACAAACGACTGACATACAC
BrOC397	1078806G-F	CAAGTGAACAAATAGGTCTCATCACATGTAAGTTACCTAAATGAGGATTCCTGGA
BrOC398	1078806G-R	GATCTCCAGGAATCCTCATTTAGGTAACTTACATGTGATGAGACCTATTTGTTCACTTG
BrOC399	1078806A-F	CAAGTGAACAAATAGGTCTCATCACATATAAGTTACCTAAATGAGGATTCCTGGA
BrOC400	1078806A-R	GATCTCCAGGAATCCTCATTTAGGTAACTTATATGTGATGAGACCTATTTGTTCACTTG
BrOC401	10818894G-F	TCTATCTTATTGCTCTCCGATTCTCCAGGAAGAATTTCCACCTCATAGTCCAGGA
BrOC402	10818894G-R	GATCTCCTGGACTATGAGGTGGAAATTCTTCCTGGAGAATCGGAGAGCAATAAGATAGA
BrOC403	10818894A-F	TCTATCTTATTGCTCTCCGATTCTCCAAGAAGAATTTCCACCTCATAGTCCAGGA
BrOC404	10818894A-R	GATCTCCTGGACTATGAGGTGGAAATTCTTCTTGGAGAATCGGAGAGCAATAAGATAGA
BrOC405	10825036G-F	TGATATAACTCTTTCCAGTCTTTTATTGTCAATATTTTGTATCATTATAGGTTTC
BrOC406	10825036G-R	GATCGAAACCTATAATGATACAAAATATTGACAATAAAAGACTGGAAAGAGTTATATCA
BrOC407	10825036T-F	TGATATAACTCTTTCCAGTCTTTTATTTTCAATATTTTGTATCATTATAGGTTTC
BrOC408	10825036T-R	GATCGAAACCTATAATGATACAAAATATTGAAAATAAAAGACTGGAAAGAGTTATATCA
BrOC409	10871290C-F	CTGTGCTCATCAGGCGATCTGATACTCCACATCGAGAAGCTCCAACCTCAGGGTT
BrOC410	10871290C-R	GATCAACCCTGAGGTTGGAGCTTCTCGATGTGGAGTATCAGATCGCCTGATGAGCACAG
BrOC411	10871290T-F	CTGTGCTCATCAGGCGATCTGATACTCTACATCGAGAAGCTCCAACCTCAGGGTT
BrOC412	10871290T-R	GATCAACCCTGAGGTTGGAGCTTCTCGATGTAGAGTATCAGATCGCCTGATGAGCACAG
BrOC413	1092913A-F	AGTTGCAGACAGGGAATCGTCAGTTATATATCTTATGGTCTCGTGCTCAGTAAAT
BrOC414	1092913A-R	GATCATTTACTGAGCACGAGACCATAAGATATATAACTGACGATTCCCTGTCTGCAACT
BrOC415	1092913G-F	AGTTGCAGACAGGGAATCGTCAGTTATGTATCTTATGGTCTCGTGCTCAGTAAAT
BrOC416	1092913G-R	GATCATTTACTGAGCACGAGACCATAAGATACATAACTGACGATTCCCTGTCTGCAACT
BrOC417	11059635C-F	TCATGGCTCCGGGTCTCTAATAAGCTTCGCCCTCCTTGGGATAGTGACTGTCTTG
BrOC418	11059635C-R	GATCCAAGACAGTCACTATCCCAAGGAGGGCGAAGCTTATTAGAGACCCGGAGCCATGA
BrOC419	11059635T-F	TCATGGCTCCGGGTCTCTAATAAGCTTTGCCCTCCTTGGGATAGTGACTGTCTTG
BrOC420	11059635T-R	GATCCAAGACAGTCACTATCCCAAGGAGGGCAAAGCTTATTAGAGACCCGGAGCCATGA
BrOC421	11082321A-F	TGACAGGTAGGAGGGGTTCTGGTCATGATCTCAGAGGGAGGGACCCCTGTGCTGG
BrOC422	11082321A-R	GATCCCAGCACAGGGGTCCCTCCCTCTGAGATCATGACCAGAACCCCTCCTACCTGTCA
BrOC423	11082321G-F	TGACAGGTAGGAGGGGTTCTGGTCATGGTCTCAGAGGGAGGGACCCCTGTGCTGG
BrOC424	11082321G-R	GATCCCAGCACAGGGGTCCCTCCCTCTGAGACCATGACCAGAACCCCTCCTACCTGTCA
BrOC425	11196174A-F	GTCTGGTAGTCTTTAACTGGAACTACCAGAAAGAAAAAAACAACTGTCGTATCAG
BrOC426	11196174A-R	GATCCTGATACGACAGTTGTTTTTTTCTTTCTGGTAGTTCCAGTTAAAGACTACCAGAC
BrOC427	11196174G-F	GTCTGGTAGTCTTTAACTGGAACTACCGGAAAGAAAAAAACAACTGTCGTATCAG
BrOC428	11196174G-R	GATCCTGATACGACAGTTGTTTTTTTCTTTCCGGTAGTTCCAGTTAAAGACTACCAGAC
BrOC429	11255615C-F	CCCAGCCTCTTTGGCTTTAGCCAACGTCAATAATAGTGTCTCCTTCCTGCGGTAG
BrOC430	11255615C-R	GATCCTACCGCAGGAAGGAGACACTATTATTGACGTTGGCTAAAGCCAAAGAGGCTGGG
BrOC431	11255615T-F	CCCAGCCTCTTTGGCTTTAGCCAACGTTAATAATAGTGTCTCCTTCCTGCGGTAG
BrOC432	11255615T-R	GATCCTACCGCAGGAAGGAGACACTATTATTAACGTTGGCTAAAGCCAAAGAGGCTGGG
BrOC433	11257188C-F	TCGCCTCCTGTTCCTTTTTCATCCACGCTTTGGAAGAAGATGGTGTCAGGGTCAT
BrOC434	11257188C-R	GATCATGACCCTGACACCATCTTCTTCCAAAGCGTGGATGAAAAAGGAACAGGAGGCGA
BrOC435	11257188A-F	TCGCCTCCTGTTCCTTTTTCATCCACGATTTGGAAGAAGATGGTGTCAGGGTCAT
BrOC436	11257188A-R	GATCATGACCCTGACACCATCTTCTTCCAAATCGTGGATGAAAAAGGAACAGGAGGCGA
BrOC437	11548323T-F	CGCCACGGGAAGAGATTTCACATTAGCTGTGACAACACCGCCTCGGCTCTGCGTT
BrOC438	11548323T-R	GATCAACGCAGAGCCGAGGCGGTGTTGTCACAGCTAATGTGAAATCTCTTCCCGTGGCG
BrOC439	11548323C-F	CGCCACGGGAAGAGATTTCACATTAGCCGTGACAACACCGCCTCGGCTCTGCGTT
BrOC440	11548323C-R	GATCAACGCAGAGCCGAGGCGGTGTTGTCACGGCTAATGTGAAATCTCTTCCCGTGGCG
BrOC441	1154865G-F	AAAACATAATATAGTGAAGTTTGATAGGAATGTAGTAAAGTATTGTGAGAATACA
BrOC442	1154865G-R	GATCTGTATTCTCACAATACTTTACTACATTCCTATCAAACTTCACTATATTATGTTTT
BrOC443	1154865C-F	AAAACATAATATAGTGAAGTTTGATAGCAATGTAGTAAAGTATTGTGAGAATACA
BrOC444	1154865C-R	GATCTGTATTCTCACAATACTTTACTACATTGCTATCAAACTTCACTATATTATGTTTT
BrOC445	11613298G-F	GATGCAATTTTTCCAACCCACGATGAGGATGCTGAGGGTCAGAGAGCCCAAGCCT
BrOC446	11613298G-R	GATCAGGCTTGGGCTCTCTGACCCTCAGCATCCTCATCGTGGGTTGGAAAAATTGCATC
BrOC447	11613298A-F	GATGCAATTTTTCCAACCCACGATGAGAATGCTGAGGGTCAGAGAGCCCAAGCCT
BrOC448	11613298A-R	GATCAGGCTTGGGCTCTCTGACCCTCAGCATTCTCATCGTGGGTTGGAAAAATTGCATC
BrOC449	2230754C-F	CTACTTCCCCTACTACCCCTACAACTACACGAGCGGCGCTGCCACCGGCTGGCCC
BrOC450	2230754C-R	GATCGGGCCAGCCGGTGGCAGCGCCGCTCGTGTAGTTGTAGGGGTAGTAGGGGAAGTAG
BrOC451	2230754T-F	CTACTTCCCCTACTACCCCTACAACTATACGAGCGGCGCTGCCACCGGCTGGCCC
BrOC452	2230754T-R	GATCGGGCCAGCCGGTGGCAGCGCCGCTCGTATAGTTGTAGGGGTAGTAGGGGAAGTAG
BrOC453	11644424C-F	TAGCTGCCAAGAACTCTCCATTACTCCCCCTTTGATTGCTTGGGACACATTTTTA
BrOC454	11644424C-R	GATCTAAAAATGTGTCCCAAGCAATCAAAGGGGGAGTAATGGAGAGTTCTTGGCAGCTA
BrOC455	11644424A-F	TAGCTGCCAAGAACTCTCCATTACTCCACCTTTGATTGCTTGGGACACATTTTTA
BrOC456	11644424A-R	GATCTAAAAATGTGTCCCAAGCAATCAAAGGTGGAGTAATGGAGAGTTCTTGGCAGCTA
BrOC457	11654964C-F	GAATAGAGTCCAAGCAAAAGGGCTTCCCGCTCAGGTCTCTCTCACCTTCCCTTGG
BrOC458	11654964C-R	GATCCCAAGGGAAGGTGAGAGAGACCTGAGCGGGAAGCCCTTTTGCTTGGACTCTATTC
BrOC459	11654964A-F	GAATAGAGTCCAAGCAAAAGGGCTTCCAGCTCAGGTCTCTCTCACCTTCCCTTGG
BrOC460	11654964A-R	GATCCCAAGGGAAGGTGAGAGAGACCTGAGCTGGAAGCCCTTTTGCTTGGACTCTATTC
BrOC461	11685222G-F	CAAAATATATAAAGAACTCACAACTAAGTAGCAAAAATAAATAGCCCAATGGCAT
BrOC462	11685222G-R	GATCATGCCATTGGGCTATTTATTTTTGCTACTTAGTTGTGAGTTCTTTATATATTTTG
BrOC463	11685222A-F	CAAAATATATAAAGAACTCACAACTAAATAGCAAAAATAAATAGCCCAATGGCAT
BrOC464	11685222A-R	GATCATGCCATTGGGCTATTTATTTTTGCTATTTAGTTGTGAGTTCTTTATATATTTTG
BrOC465	11688246C-F	TGAGACTAAACCTCAGGGTCTCTCTCCCCAGCCTGCCCCTGTGACTTAGGCATCC
BrOC466	11688246C-R	GATCGGATGCCTAAGTCACAGGGGCAGGCTGGGGAGAGAGACCCTGAGGTTTAGTCTCA
BrOC467	11688246A-F	TGAGACTAAACCTCAGGGTCTCTCTCCACAGCCTGCCCCTGTGACTTAGGCATCC
BrOC468	11688246A-R	GATCGGATGCCTAAGTCACAGGGGCAGGCTGTGGAGAGAGACCCTGAGGTTTAGTCTCA
BrOC469	11786541G-F	CTTCTCTGCTCAAGATATATTGATAATGGAGGGAAGAGAAAATCTGTAGATGGAG
BrOC470	11786541G-R	GATCCTCCATCTACAGATTTTCTCTTCCCTCCATTATCAATATATCTTGAGCAGAGAAG
BrOC471	11786541T-F	CTTCTCTGCTCAAGATATATTGATAATTGAGGGAAGAGAAAATCTGTAGATGGAG
BrOC472	11786541T-R	GATCCTCCATCTACAGATTTTCTCTTCCCTCAATTATCAATATATCTTGAGCAGAGAAG
BrOC473	11919041G-F	TCAGATAGCAGACTTAAGAGAGAGCAGGTTATAAAATGCTTCTTATCAGACCTAA
BrOC474	11919041G-R	GATCTTAGGTCTGATAAGAAGCATTTTATAACCTGCTCTCTCTTAAGTCTGCTATCTGA
BrOC475	11919041T-F	TCAGATAGCAGACTTAAGAGAGAGCAGTTTATAAAATGCTTCTTATCAGACCTAA
BrOC476	11919041T-R	GATCTTAGGTCTGATAAGAAGCATTTTATAAACTGCTCTCTCTTAAGTCTGCTATCTGA
BrOC477	12118390G-F	GGTGGGAAGTGATGGTTTTAGAAACAAGAAGTGGTACTAGGAGGCAAAATAATAA
BrOC478	12118390G-R	GATCTTATTATTTTGCCTCCTAGTACCACTTCTTGTTTCTAAAACCATCACTTCCCACC
BrOC479	12118390A-F	GGTGGGAAGTGATGGTTTTAGAAACAAAAAGTGGTACTAGGAGGCAAAATAATAA
BrOC480	12118390A-R	GATCTTATTATTTTGCCTCCTAGTACCACTTTTTGTTTCTAAAACCATCACTTCCCACC
BrOC481	12173570C-F	CTTTACAGGTCTGTCACAACTACTCAGCTCTGCTCTTGTAGCAGTAAAGCAGCCA
BrOC482	12173570C-R	GATCTGGCTGCTTTACTGCTACAAGAGCAGAGCTGAGTAGTTGTGACAGACCTGTAAAG
BrOC483	12173570T-F	CTTTACAGGTCTGTCACAACTACTCAGTTCTGCTCTTGTAGCAGTAAAGCAGCCA
BrOC484	12173570T-R	GATCTGGCTGCTTTACTGCTACAAGAGCAGAACTGAGTAGTTGTGACAGACCTGTAAAG
BrOC485	1219648A-F	AAAGCACGCCTATTTTACTTGACACACACTCTTCAAGGATGGCCATGGCTTGTCC
BrOC486	1219648A-R	GATCGGACAAGCCATGGCCATCCTTGAAGAGTGTGTGTCAAGTAAAATAGGCGTGCTTT
BrOC487	1219648G-F	AAAGCACGCCTATTTTACTTGACACACGCTCTTCAAGGATGGCCATGGCTTGTCC
BrOC488	1219648G-R	GATCGGACAAGCCATGGCCATCCTTGAAGAGCGTGTGTCAAGTAAAATAGGCGTGCTTT
BrOC489	12355688C-F	AAGGTGGCTGGAGGGTGGTGCTCTCTCCTCTTCTCTAAATTGTCTGTCCCGGGAG
BrOC490	12355688C-R	GATCCTCCCGGGACAGACAATTTAGAGAAGAGGAGAGAGCACCACCCTCCAGCCACCTT
BrOC491	12355688T-F	AAGGTGGCTGGAGGGTGGTGCTCTCTCTTCTTCTCTAAATTGTCTGTCCCGGGAG
BrOC492	12355688T-R	GATCCTCCCGGGACAGACAATTTAGAGAAGAAGAGAGAGCACCACCCTCCAGCCACCTT
BrOC493	12358475A-F	CCTCTCTGAAATTCAGAAGCTGCTCCAACAGGATTGAAGGAACCTGGGCTTCCCA
BrOC494	12358475A-R	GATCTGGGAAGCCCAGGTTCCTTCAATCCTGTTGGAGCAGCTTCTGAATTTCAGAGAGG
BrOC495	12358475G-F	CCTCTCTGAAATTCAGAAGCTGCTCCAGCAGGATTGAAGGAACCTGGGCTTCCCA
BrOC496	12358475G-R	GATCTGGGAAGCCCAGGTTCCTTCAATCCTGCTGGAGCAGCTTCTGAATTTCAGAGAGG
BrOC497	12371778C-F	GTATATCTCCCAATGCTATCCCTCCCCCCTACCCCCACCCCACAACAGTCCCCAG
BrOC498	12371778C-R	GATCCTGGGGACTGTTGTGGGGTGGGGGTAGGGGGGAGGGATAGCATTGGGAGATATAC
BrOC499	12371778G-F	GTATATCTCCCAATGCTATCCCTCCCCGCTACCCCCACCCCACAACAGTCCCCAG
BrOC500	12371778G-R	GATCCTGGGGACTGTTGTGGGGTGGGGGTAGCGGGGAGGGATAGCATTGGGAGATATAC
BrOC501	12467348C-F	ATTATGAGGTTTAAATTACACTAAAGACAATAATATGCATAATAAGCACATAATA
BrOC502	12467348C-R	GATCTATTATGTGCTTATTATGCATATTATTGTCTTTAGTGTAATTTAAACCTCATAAT
BrOC503	12467348T-F	ATTATGAGGTTTAAATTACACTAAAGATAATAATATGCATAATAAGCACATAATA
BrOC504	12467348T-R	GATCTATTATGTGCTTATTATGCATATTATTATCTTTAGTGTAATTTAAACCTCATAAT
BrOC505	12565140C-F	TGAGGGTGGATCTATTTGCTGCTATGCCGACACTCCATCCCCACCCAGCCTGACC
BrOC506	12565140C-R	GATCGGTCAGGCTGGGTGGGGATGGAGTGTCGGCATAGCAGCAAATAGATCCACCCTCA
BrOC507	12565140T-F	TGAGGGTGGATCTATTTGCTGCTATGCTGACACTCCATCCCCACCCAGCCTGACC
BrOC508	12565140T-R	GATCGGTCAGGCTGGGTGGGGATGGAGTGTCAGCATAGCAGCAAATAGATCCACCCTCA
BrOC509	12585963A-F	AAAAGACATTGACTGGCAAATTGGATAAAGAGTCAAGACCTACGGGTGTGCTATA
BrOC510	12585963A-R	GATCTATAGCACACCCGTAGGTCTTGACTCTTTATCCAATTTGCCAGTCAATGTCTTTT
BrOC511	12585963G-F	AAAAGACATTGACTGGCAAATTGGATAGAGAGTCAAGACCTACGGGTGTGCTATA
BrOC512	12585963G-R	GATCTATAGCACACCCGTAGGTCTTGACTCTCTATCCAATTTGCCAGTCAATGTCTTTT
BrOC513	12620464C-F	GTTGTGGGGGAGAAAGAAACATTGATGCGGATATTACCCATTAAAAATGAATCTT
BrOC514	12620464C-R	GATCAAGATTCATTTTTAATGGGTAATATCCGCATCAATGTTTCTTTCTCCCCCACAAC
BrOC515	12620464T-F	GTTGTGGGGGAGAAAGAAACATTGATGTGGATATTACCCATTAAAAATGAATCTT
BrOC516	12620464T-R	GATCAAGATTCATTTTTAATGGGTAATATCCACATCAATGTTTCTTTCTCCCCCACAAC
BrOC517	12655019A-F	AAGGGTATGCGGAGGATGGAGAATGACATCGAGGATGCGTCTGCTATCCAGGCTT
BrOC518	12655019A-R	GATCAAGCCTGGATAGCAGACGCATCCTCGATGTCATTCTCCATCCTCCGCATACCCTT
BrOC519	12655019G-F	AAGGGTATGCGGAGGATGGAGAATGACGTCGAGGATGCGTCTGCTATCCAGGCTT
BrOC520	12655019G-R	GATCAAGCCTGGATAGCAGACGCATCCTCGACGTCATTCTCCATCCTCCGCATACCCTT
BrOC521	12906542A-F	CAGCTCCTCCATGTGGCCTGGGTCACAAATGATTGTGATGATTGTGAGGAGGCCT
BrOC522	12906542A-R	GATCAGGCCTCCTCACAATCATCACAATCATTTGTGACCCAGGCCACATGGAGGAGCTG
BrOC523	12906542G-F	CAGCTCCTCCATGTGGCCTGGGTCACAGATGATTGTGATGATTGTGAGGAGGCCT
BrOC524	12906542G-R	GATCAGGCCTCCTCACAATCATCACAATCATCTGTGACCCAGGCCACATGGAGGAGCTG
BrOC525	12922061C-F	ACTCACATCTCAGCACATGAGATAGTCCCATTATCACATTCTCTTCTATCTCTCT
BrOC526	12922061C-R	GATCAGAGAGATAGAAGAGAATGTGATAATGGGACTATCTCATGTGCTGAGATGTGAGT
BrOC527	12922061T-F	ACTCACATCTCAGCACATGAGATAGTCTCATTATCACATTCTCTTCTATCTCTCT
BrOC528	12922061T-R	GATCAGAGAGATAGAAGAGAATGTGATAATGAGACTATCTCATGTGCTGAGATGTGAGT
BrOC529	13025833A-F	GGTGCTGAAATTTTCATCATTGTAATAAGAAGTCATAGGGGACATCTAAGATTGA
BrOC530	13025833A-R	GATCTCAATCTTAGATGTCCCCTATGACTTCTTATTACAATGATGAAAATTTCAGCACC
BrOC531	13025833G-F	GGTGCTGAAATTTTCATCATTGTAATAGGAAGTCATAGGGGACATCTAAGATTGA
BrOC532	13025833G-R	GATCTCAATCTTAGATGTCCCCTATGACTTCCTATTACAATGATGAAAATTTCAGCACC
BrOC533	130318C-F	AAAACTGCTGCAAAGAATGTTCCAGGCCTTTTGAAATTACGTGGAGTTGCTGGGG
BrOC534	130318C-R	GATCCCCCAGCAACTCCACGTAATTTCAAAAAGCCTGGAACATTCTTTGCAGCAGTTTT
BrOC535	130318T-F	AAAACTGCTGCAAAGAATGTTCCAGGCTTTTTGAAATTACGTGGAGTTGCTGGGG
BrOC536	130318T-R	GATCCCCCAGCAACTCCACGTAATTTCAAAAAACCTGGAACATTCTTTGCAGCAGTTTT
BrOC537	1314913C-F	TTGATTAATCATTTTCTTGTTCTGACTCATTCAGGCCTCTAGAAAAATAGCTGTA
BrOC538	1314913C-R	GATCTACAGCTATTTTTCTAGAGGCCTGAATGAGTCAGAACAAGAAAATGATTAATCAA
BrOC539	1314913T-F	TTGATTAATCATTTTCTTGTTCTGACTTATTCAGGCCTCTAGAAAAATAGCTGTA
BrOC540	1314913T-R	GATCTACAGCTATTTTTCTAGAGGCCTGAATAAGTCAGAACAAGAAAATGATTAATCAA
BrOC541	13401620A-F	AGCAATTTGGTGTGTGTGTGTGTGTGCATGTATGTGTGTGGGTGTGTGTTTATTC
BrOC542	13401620A-R	GATCGAATAAACACACACCCACACACATACATGCACACACACACACACACCAAATTGCT
BrOC543	13401620G-F	AGCAATTTGGTGTGTGTGTGTGTGTGCGTGTATGTGTGTGGGTGTGTGTTTATTC
BrOC544	13401620G-R	GATCGAATAAACACACACCCACACACATACACGCACACACACACACACACCAAATTGCT
BrOC545	1387389G-F	CACATTATAGTTCTGGCCACAAAGGAAGCAATGCCCCTAGAACTCTCTGATGTAT
BrOC546	1387389G-R	GATCATACATCAGAGAGTTCTAGGGGCATTGCTTCCTTTGTGGCCAGAACTATAATGTG
BrOC547	1387389A-F	CACATTATAGTTCTGGCCACAAAGGAAACAATGCCCCTAGAACTCTCTGATGTAT
BrOC548	1387389A-R	GATCATACATCAGAGAGTTCTAGGGGCATTGTTTCCTTTGTGGCCAGAACTATAATGTG
BrOC549	140068132G-F	CAAATGTTTGCCATTATTACATCAAACGAATGCACGAACGATAAAGTCGTGTTTG
BrOC550	140068132G-R	GATCCAAACACGACTTTATCGTTCGTGCATTCGTTTGATGTAATAATGGCAAACATTTG
BrOC551	140068132A-F	CAAATGTTTGCCATTATTACATCAAACAAATGCACGAACGATAAAGTCGTGTTTG
BrOC552	140068132A-R	GATCCAAACACGACTTTATCGTTCGTGCATTTGTTTGATGTAATAATGGCAAACATTTG
BrOC553	148760487G-F	ATCATGTAAAATAATTCTAAATCCAATGGTAGGTTCATTCTAACACTCCTTAGTG
BrOC554	148760487G-R	GATCCACTAAGGAGTGTTAGAATGAACCTACCATTGGATTTAGAATTATTTTACATGAT
BrOC555	148760487A-F	ATCATGTAAAATAATTCTAAATCCAATAGTAGGTTCATTCTAACACTCCTTAGTG
BrOC556	148760487A-R	GATCCACTAAGGAGTGTTAGAATGAACCTACTATTGGATTTAGAATTATTTTACATGAT
BrOC557	1493354G-F	AAATAGGAATCAAATATGTATTTCTTCGGGGTTGTGCCTTTCATGGACAGCTCAT
BrOC558	1493354G-R	GATCATGAGCTGTCCATGAAAGGCACAACCCCGAAGAAATACATATTTGATTCCTATTT
BrOC559	1493354A-F	AAATAGGAATCAAATATGTATTTCTTCAGGGTTGTGCCTTTCATGGACAGCTCAT
BrOC560	1493354A-R	GATCATGAGCTGTCCATGAAAGGCACAACCCTGAAGAAATACATATTTGATTCCTATTT
BrOC561	1529102G-F	AGCTTTCGGCTTGGACAGCAATTACTCGTATTTCCTTTCCCTGGCATCAGGAAGA
BrOC562	1529102G-R	GATCTCTTCCTGATGCCAGGGAAAGGAAATACGAGTAATTGCTGTCCAAGCCGAAAGCT
BrOC563	1529102A-F	AGCTTTCGGCTTGGACAGCAATTACTCATATTTCCTTTCCCTGGCATCAGGAAGA
BrOC564	1529102A-R	GATCTCTTCCTGATGCCAGGGAAAGGAAATATGAGTAATTGCTGTCCAAGCCGAAAGCT
BrOC565	163818C-F	GAGCACCATTCACTTCCTACTGGAAAACCCTATCCTCCTTAAAGACCCAGCCATA
BrOC566	163818C-R	GATCTATGGCTGGGTCTTTAAGGAGGATAGGGTTTTCCAGTAGGAAGTGAATGGTGCTC
BrOC567	163818T-F	GAGCACCATTCACTTCCTACTGGAAAATCCTATCCTCCTTAAAGACCCAGCCATA
BrOC568	163818T-R	GATCTATGGCTGGGTCTTTAAGGAGGATAGGATTTTCCAGTAGGAAGTGAATGGTGCTC
BrOC569	166870C-F	CTGGCACTGCCTATTCTCCACCCCACACTCTGCGCTCATGTATTAGGCAGTTCTT
BrOC570	166870C-R	GATCAAGAACTGCCTAATACATGAGCGCAGAGTGTGGGGTGGAGAATAGGCAGTGCCAG
BrOC571	166870T-F	CTGGCACTGCCTATTCTCCACCCCACATTCTGCGCTCATGTATTAGGCAGTTCTT
BrOC572	166870T-R	GATCAAGAACTGCCTAATACATGAGCGCAGAATGTGGGGTGGAGAATAGGCAGTGCCAG
BrOC573	16830728G-F	TCTACTGACAATAGGCTGAGACTGTGAGAATCAGCGTCTTCTGCAGTTTAGGGTT
BrOC574	16830728G-R	GATCAACCCTAAACTGCAGAAGACGCTGATTCTCACAGTCTCAGCCTATTGTCAGTAGA
BrOC575	16830728T-F	TCTACTGACAATAGGCTGAGACTGTGATAATCAGCGTCTTCTGCAGTTTAGGGTT
BrOC576	16830728T-R	GATCAACCCTAAACTGCAGAAGACGCTGATTATCACAGTCTCAGCCTATTGTCAGTAGA
BrOC577	16832889A-F	TACATTGCAAAATATCATATTCGCAGCAGTGCCTATTCAATGCTAATTGAGTGAA
BrOC578	16832889A-R	GATCTTCACTCAATTAGCATTGAATAGGCACTGCTGCGAATATGATATTTTGCAATGTA
BrOC579	16832889C-F	TACATTGCAAAATATCATATTCGCAGCCGTGCCTATTCAATGCTAATTGAGTGAA
BrOC580	16832889C-R	GATCTTCACTCAATTAGCATTGAATAGGCACGGCTGCGAATATGATATTTTGCAATGTA
BrOC581	16882214G-F	GGCAATTGTAAAAAGAGAAAAACAGAGGTTGGTCAACATCAGATATACAACTCAA
BrOC582	16882214G-R	GATCTTGAGTTGTATATCTGATGTTGACCAACCTCTGTTTTTCTCTTTTTACAATTGCC
BrOC583	16882214C-F	GGCAATTGTAAAAAGAGAAAAACAGAGCTTGGTCAACATCAGATATACAACTCAA
BrOC584	16882214C-R	GATCTTGAGTTGTATATCTGATGTTGACCAAGCTCTGTTTTTCTCTTTTTACAATTGCC
BrOC585	16886034T-F	TGTGGCCACAGCTAACTAAGCATCTCATAAAAAAGTGCAAAATATCAGGTCACCC
BrOC586	16886034T-R	GATCGGGTGACCTGATATTTTGCACTTTTTTATGAGATGCTTAGTTAGCTGTGGCCACA
BrOC587	16886034C-F	TGTGGCCACAGCTAACTAAGCATCTCACAAAAAAGTGCAAAATATCAGGTCACCC
BrOC588	16886034C-R	GATCGGGTGACCTGATATTTTGCACTTTTTTGTGAGATGCTTAGTTAGCTGTGGCCACA
BrOC589	16886113T-F	CGGCAGCAGGGCCACATGCTGTGTATATGCAGAGTGTAAATTTGGATCACACACA
BrOC590	16886113T-R	GATCTGTGTGTGATCCAAATTTACACTCTGCATATACACAGCATGTGGCCCTGCTGCCG
BrOC591	16886113G-F	CGGCAGCAGGGCCACATGCTGTGTATAGGCAGAGTGTAAATTTGGATCACACACA
BrOC592	16886113G-R	GATCTGTGTGTGATCCAAATTTACACTCTGCCTATACACAGCATGTGGCCCTGCTGCCG
BrOC593	16886165T-F	TTAAAGAAACTTGCCCAAGGCCAGCTTTTAATTGGTGGACCCAGTATTTGCAGCT
BrOC594	16886165T-R	GATCAGCTGCAAATACTGGGTCCACCAATTAAAAGCTGGCCTTGGGCAAGTTTCTTTAA
BrOC595	16886165G-F	TTAAAGAAACTTGCCCAAGGCCAGCTTGTAATTGGTGGACCCAGTATTTGCAGCT
BrOC596	16886165G-R	GATCAGCTGCAAATACTGGGTCCACCAATTACAAGCTGGCCTTGGGCAAGTTTCTTTAA
BrOC597	16886181T-F	AAAGAGAGGTCCTTAGGAGTTTGCACTTACAGACATGACTTCCCACCAAAAAGTC
BrOC598	16886181T-R	GATCGACTTTTTGGTGGGAAGTCATGTCTGTAAGTGCAAACTCCTAAGGACCTCTCTTT
BrOC599	16886181C-F	AAAGAGAGGTCCTTAGGAGTTTGCACTCACAGACATGACTTCCCACCAAAAAGTC
BrOC600	16886181C-R	GATCGACTTTTTGGTGGGAAGTCATGTCTGTGAGTGCAAACTCCTAAGGACCTCTCTTT
BrOC601	16886364A-F	AGGGAAAAAATGTTGCTGCCAACCTACATATTACTGTCCTTGAGAATAATCCGAG
BrOC602	16886364A-R	GATCCTCGGATTATTCTCAAGGACAGTAATATGTAGGTTGGCAGCAACATTTTTTCCCT
BrOC603	16886364G-F	AGGGAAAAAATGTTGCTGCCAACCTACGTATTACTGTCCTTGAGAATAATCCGAG
BrOC604	16886364G-R	GATCCTCGGATTATTCTCAAGGACAGTAATACGTAGGTTGGCAGCAACATTTTTTCCCT
BrOC605	16886397A-F	CTTTTGCTATAGTGAAAAGAAATTGGCATATTTATGAACAACTCCAGGATCTCAT
BrOC606	16886397A-R	GATCATGAGATCCTGGAGTTGTTCATAAATATGCCAATTTCTTTTCACTATAGCAAAAG
BrOC607	16886397G-F	CTTTTGCTATAGTGAAAAGAAATTGGCGTATTTATGAACAACTCCAGGATCTCAT
BrOC608	16886397G-R	GATCATGAGATCCTGGAGTTGTTCATAAATACGCCAATTTCTTTTCACTATAGCAAAAG
BrOC609	16886448C-F	GATGCTAAACTCAAAATGCTCTGGGTCCATAAGCTTTTCTTTACATTGAATTCAT
BrOC610	16886448C-R	GATCATGAATTCAATGTAAAGAAAAGCTTATGGACCCAGAGCATTTTGAGTTTAGCATC
BrOC611	16886448G-F	GATGCTAAACTCAAAATGCTCTGGGTCGATAAGCTTTTCTTTACATTGAATTCAT
BrOC612	16886448G-R	GATCATGAATTCAATGTAAAGAAAAGCTTATCGACCCAGAGCATTTTGAGTTTAGCATC
BrOC613	17042688T-F	GGCTGTAGCAATTCCAAGTTATCCTTTTTAATACTTTGTGATTTTCAAAGGCATT
BrOC614	17042688T-R	GATCAATGCCTTTGAAAATCACAAAGTATTAAAAAGGATAACTTGGAATTGCTACAGCC
BrOC615	17042688G-F	GGCTGTAGCAATTCCAAGTTATCCTTTGTAATACTTTGTGATTTTCAAAGGCATT
BrOC616	17042688G-R	GATCAATGCCTTTGAAAATCACAAAGTATTACAAAGGATAACTTGGAATTGCTACAGCC
BrOC617	17051310A-F	GGATCATTTGGAGATAAAACTCATCACAATCTACAAGTCCTCAAATGATCTCGTT
BrOC618	17051310A-R	GATCAACGAGATCATTTGAGGACTTGTAGATTGTGATGAGTTTTATCTCCAAATGATCC
BrOC619	17051310G-F	GGATCATTTGGAGATAAAACTCATCACGATCTACAAGTCCTCAAATGATCTCGTT
BrOC620	17051310G-R	GATCAACGAGATCATTTGAGGACTTGTAGATCGTGATGAGTTTTATCTCCAAATGATCC
BrOC621	13116936T-F	TTGGACAGAATGGTAGTGAGGGATGTGTAAAGAAAAGGTGGGATTCTGGGCATAA
BrOC622	13116936T-R	GATCTTATGCCCAGAATCCCACCTTTTCTTTACACATCCCTCACTACCATTCTGTCCAA
BrOC623	13116936G-F	TTGGACAGAATGGTAGTGAGGGATGTGGAAAGAAAAGGTGGGATTCTGGGCATAA
BrOC624	13116936G-R	GATCTTATGCCCAGAATCCCACCTTTTCTTTCCACATCCCTCACTACCATTCTGTCCAA
BrOC625	17141741C-F	TCAAAAAAGTTAAAAAGCTAACCTCAACAATCTCCCCTTTTGTTCTGATCTTCAG
BrOC626	17141741C-R	GATCCTGAAGATCAGAACAAAAGGGGAGATTGTTGAGGTTAGCTTTTTAACTTTTTTGA
BrOC627	17141741G-F	TCAAAAAAGTTAAAAAGCTAACCTCAAGAATCTCCCCTTTTGTTCTGATCTTCAG
BrOC628	17141741G-R	GATCCTGAAGATCAGAACAAAAGGGGAGATTCTTGAGGTTAGCTTTTTAACTTTTTTGA
BrOC629	2386661T-F	GTGTCAGAGAGAACTGCCAAAGAGATTTGAAAACCAGGGACCCAGATCATCCTCC
BrOC630	2386661T-R	GATCGGAGGATGATCTGGGTCCCTGGTTTTCAAATCTCTTTGGCAGTTCTCTCTGACAC
BrOC631	2386661C-F	GTGTCAGAGAGAACTGCCAAAGAGATTCGAAAACCAGGGACCCAGATCATCCTCC
BrOC632	2386661C-R	GATCGGAGGATGATCTGGGTCCCTGGTTTTCGAATCTCTTTGGCAGTTCTCTCTGACAC
BrOC633	4414128T-F	GTGGAGCTCTGCAGTGCACAGCCTGGGTAGCTGGAGGCAGCAGCCCTGTATCTCT
BrOC634	4414128T-R	GATCAGAGATACAGGGCTGCTGCCTCCAGCTACCCAGGCTGTGCACTGCAGAGCTCCAC
BrOC635	4414128C-F	GTGGAGCTCTGCAGTGCACAGCCTGGGCAGCTGGAGGCAGCAGCCCTGTATCTCT
BrOC636	4414128C-R	GATCAGAGATACAGGGCTGCTGCCTCCAGCTGCCCAGGCTGTGCACTGCAGAGCTCCAC
BrOC637	17221259T-F	TTTTATTAAAGAATTTAATCTGCTTTATGGGGTCTTGGCCCAGGGAAGGGTAAAA
BrOC638	17221259T-R	GATCTTTTACCCTTCCCTGGGCCAAGACCCCATAAAGCAGATTAAATTCTTTAATAAAA
BrOC639	17221259C-F	TTTTATTAAAGAATTTAATCTGCTTTACGGGGTCTTGGCCCAGGGAAGGGTAAAA
BrOC640	17221259C-R	GATCTTTTACCCTTCCCTGGGCCAAGACCCCGTAAAGCAGATTAAATTCTTTAATAAAA
BrOC641	1728400A-F	CCTTGGGAAGGGACTGGGTGGGGATACATTTCTTCGGAGGAAAATAAAGGTTAGA
BrOC642	1728400A-R	GATCTCTAACCTTTATTTTCCTCCGAAGAAATGTATCCCCACCCAGTCCCTTCCCAAGG
BrOC643	1728400C-F	CCTTGGGAAGGGACTGGGTGGGGATACCTTTCTTCGGAGGAAAATAAAGGTTAGA
BrOC644	1728400C-R	GATCTCTAACCTTTATTTTCCTCCGAAGAAAGGTATCCCCACCCAGTCCCTTCCCAAGG
BrOC645	17435444A-F	TAAGAAGAGGAATATTTACAGTCCAAGATTTCTCAAAAACTTTATAGTAGGGCCC
BrOC646	17435444A-R	GATCGGGCCCTACTATAAAGTTTTTGAGAAATCTTGGACTGTAAATATTCCTCTTCTTA
BrOC647	17435444G-F	TAAGAAGAGGAATATTTACAGTCCAAGGTTTCTCAAAAACTTTATAGTAGGGCCC
BrOC648	17435444G-R	GATCGGGCCCTACTATAAAGTTTTTGAGAAACCTTGGACTGTAAATATTCCTCTTCTTA
BrOC649	6835704T-F	CTGTCCTTACCTACAAAGTAAGGATAATACTTCCCTTCTTCAAGGAAAAGTCCAT
BrOC650	6835704T-R	GATCATGGACTTTTCCTTGAAGAAGGGAAGTATTATCCTTACTTTGTAGGTAAGGACAG
BrOC651	6835704C-F	CTGTCCTTACCTACAAAGTAAGGATAACACTTCCCTTCTTCAAGGAAAAGTCCAT
BrOC652	6835704C-R	GATCATGGACTTTTCCTTGAAGAAGGGAAGTGTTATCCTTACTTTGTAGGTAAGGACAG
BrOC653	17625845T-F	GGTTTGGAACCATTACATCAGCCTTGATGTAATAACATTGTTTAACTTCAGAGGT
BrOC654	17625845T-R	GATCACCTCTGAAGTTAAACAATGTTATTACATCAAGGCTGATGTAATGGTTCCAAACC
BrOC655	17625845C-F	GGTTTGGAACCATTACATCAGCCTTGACGTAATAACATTGTTTAACTTCAGAGGT
BrOC656	17625845C-R	GATCACCTCTGAAGTTAAACAATGTTATTACGTCAAGGCTGATGTAATGGTTCCAAACC
BrOC657	1858231A-F	TCATTTGTTCCTTCCTTCATTCAGCGTATATTTCTGAGTACCTGTTGAGTACACT
BrOC658	1858231A-R	GATCAGTGTACTCAACAGGTACTCAGAAATATACGCTGAATGAAGGAAGGAACAAATGA
BrOC659	1858231G-F	TCATTTGTTCCTTCCTTCATTCAGCGTGTATTTCTGAGTACCTGTTGAGTACACT
BrOC660	1858231G-R	GATCAGTGTACTCAACAGGTACTCAGAAATACACGCTGAATGAAGGAAGGAACAAATGA
BrOC661	1864729A-F	AGTTGTTGATATATATGGCCCAAAACCACACTCAGCCCTCATCTGCAAGCATACT
BrOC662	1864729A-R	GATCAGTATGCTTGCAGATGAGGGCTGAGTGTGGTTTTGGGCCATATATATCAACAACT
BrOC663	1864729G-F	AGTTGTTGATATATATGGCCCAAAACCGCACTCAGCCCTCATCTGCAAGCATACT
BrOC664	1864729G-R	GATCAGTATGCTTGCAGATGAGGGCTGAGTGCGGTTTTGGGCCATATATATCAACAACT
BrOC665	1870323A-F	TTACATGGATGGCCTCATTTATCCATCATAAGTACTCTCCCAGTCTTAAAAATGC
BrOC666	1870323A-R	GATCGCATTTTTAAGACTGGGAGAGTACTTATGATGGATAAATGAGGCCATCCATGTAA
BrOC667	1870323G-F	TTACATGGATGGCCTCATTTATCCATCGTAAGTACTCTCCCAGTCTTAAAAATGC
BrOC668	1870323G-R	GATCGCATTTTTAAGACTGGGAGAGTACTTACGATGGATAAATGAGGCCATCCATGTAA
BrOC669	1876206T-F	TGAATGCAAACATTTCACTGAGTAGAATTGTCCTTCTATTAGCAGGAAAGTTAGC
BrOC670	1876206T-R	GATCGCTAACTTTCCTGCTAATAGAAGGACAATTCTACTCAGTGAAATGTTTGCATTCA
BrOC671	1876206C-F	TGAATGCAAACATTTCACTGAGTAGAACTGTCCTTCTATTAGCAGGAAAGTTAGC
BrOC672	1876206C-R	GATCGCTAACTTTCCTGCTAATAGAAGGACAGTTCTACTCAGTGAAATGTTTGCATTCA
BrOC673	1926657T-F	CAGACCAGAGTGCGGAAACCTCATTCATATATCATTAACACACCTGGCATACGGT
BrOC674	1926657T-R	GATCACCGTATGCCAGGTGTGTTAATGATATATGAATGAGGTTTCCGCACTCTGGTCTG
BrOC675	1926657C-F	CAGACCAGAGTGCGGAAACCTCATTCACATATCATTAACACACCTGGCATACGGT
BrOC676	1926657C-R	GATCACCGTATGCCAGGTGTGTTAATGATATGTGAATGAGGTTTCCGCACTCTGGTCTG
BrOC677	1943466A-F	TAACCTCTGAATGATCTTCCCATCTCTATTCAATTTCATTCTCTTTCCACTGCAA
BrOC678	1943466A-R	GATCTTGCAGTGGAAAGAGAATGAAATTGAATAGAGATGGGAAGATCATTCAGAGGTTA
BrOC679	1943466C-F	TAACCTCTGAATGATCTTCCCATCTCTCTTCAATTTCATTCTCTTTCCACTGCAA
BrOC680	1943466C-R	GATCTTGCAGTGGAAAGAGAATGAAATTGAAGAGAGATGGGAAGATCATTCAGAGGTTA
BrOC681	1962073A-F	TAGCCAAGTTCATGCACAAAAGCCAGGATGCTTGACACCTGTCTTGGCTCTGGTT
BrOC682	1962073A-R	GATCAACCAGAGCCAAGACAGGTGTCAAGCATCCTGGCTTTTGTGCATGAACTTGGCTA
BrOC683	1962073G-F	TAGCCAAGTTCATGCACAAAAGCCAGGGTGCTTGACACCTGTCTTGGCTCTGGTT
BrOC684	1962073G-R	GATCAACCAGAGCCAAGACAGGTGTCAAGCACCCTGGCTTTTGTGCATGAACTTGGCTA
BrOC685	1978503A-F	CCTCTTCCAAATCTCATGGTCTATTACAGCTTAGGTGTCCAGAGATTCGTTTGTG
BrOC686	1978503A-R	GATCCACAAACGAATCTCTGGACACCTAAGCTGTAATAGACCATGAGATTTGGAAGAGG
BrOC687	1978503G-F	CCTCTTCCAAATCTCATGGTCTATTACGGCTTAGGTGTCCAGAGATTCGTTTGTG
BrOC688	1978503G-R	GATCCACAAACGAATCTCTGGACACCTAAGCCGTAATAGACCATGAGATTTGGAAGAGG
BrOC689	2032224A-F	ACTTCTGACCGCATTTGAGGAGTCTTGACAGTTGCACGTGGCCTGAAATGACAGC
BrOC690	2032224A-R	GATCGCTGTCATTTCAGGCCACGTGCAACTGTCAAGACTCCTCAAATGCGGTCAGAAGT
BrOC691	2032224C-F	ACTTCTGACCGCATTTGAGGAGTCTTGCCAGTTGCACGTGGCCTGAAATGACAGC
BrOC692	2032224C-R	GATCGCTGTCATTTCAGGCCACGTGCAACTGGCAAGACTCCTCAAATGCGGTCAGAAGT
BrOC693	2048672A-F	CAGAAAAAATATGAAAAGATATGTGCCAAAAATTTCTTATTCCTCTAATCTATCC
BrOC694	2048672A-R	GATCGGATAGATTAGAGGAATAAGAAATTTTTGGCACATATCTTTTCATATTTTTTCTG
BrOC695	2048672C-F	CAGAAAAAATATGAAAAGATATGTGCCCAAAATTTCTTATTCCTCTAATCTATCC
BrOC696	2048672C-R	GATCGGATAGATTAGAGGAATAAGAAATTTTGGGCACATATCTTTTCATATTTTTTCTG
BrOC697	2059614A-F	AGGCCGGCTTCATCCTTCACTCCCTCCACTCCAATTCCCATAGCCGCAGGGGCTC
BrOC698	2059614A-R	GATCGAGCCCCTGCGGCTATGGGAATTGGAGTGGAGGGAGTGAAGGATGAAGCCGGCCT
BrOC699	2059614G-F	AGGCCGGCTTCATCCTTCACTCCCTCCGCTCCAATTCCCATAGCCGCAGGGGCTC
BrOC700	2059614G-R	GATCGAGCCCCTGCGGCTATGGGAATTGGAGCGGAGGGAGTGAAGGATGAAGCCGGCCT
BrOC701	2075555T-F	GCTGCCACCCACCATGATGCAACTCAGTATCTTTTGGGGAAGAGGTTGGGACTGG
BrOC702	2075555T-R	GATCCCAGTCCCAACCTCTTCCCCAAAAGATACTGAGTTGCATCATGGTGGGTGGCAGC
BrOC703	2075555G-F	GCTGCCACCCACCATGATGCAACTCAGGATCTTTTGGGGAAGAGGTTGGGACTGG
BrOC704	2075555G-R	GATCCCAGTCCCAACCTCTTCCCCAAAAGATCCTGAGTTGCATCATGGTGGGTGGCAGC
BrOC705	2111836A-F	GATGAGTCCTGGTCAAGTGAGTAGCTCATTCTCTTGATGGGATAGTGTAGGCAGA
BrOC706	2111836A-R	GATCTCTGCCTACACTATCCCATCAAGAGAATGAGCTACTCACTTGACCAGGACTCATC
BrOC707	2111836G-F	GATGAGTCCTGGTCAAGTGAGTAGCTCGTTCTCTTGATGGGATAGTGTAGGCAGA
BrOC708	2111836G-R	GATCTCTGCCTACACTATCCCATCAAGAGAACGAGCTACTCACTTGACCAGGACTCATC
BrOC709	2180341A-F	AATTCTATATCATTGGTGTATTTATCTATCCTATGCCAGCACCAAACTGTCTTGT
BrOC710	2180341A-R	GATCACAAGACAGTTTGGTGCTGGCATAGGATAGATAAATACACCAATGATATAGAATT
BrOC711	2180341G-F	AATTCTATATCATTGGTGTATTTATCTGTCCTATGCCAGCACCAAACTGTCTTGT
BrOC712	2180341G-R	GATCACAAGACAGTTTGGTGCTGGCATAGGACAGATAAATACACCAATGATATAGAATT
BrOC713	2193094T-F	GACTGCAAACACATAAGAGACCCAGAATAGGATAAGCACTGCCCTTCTGAGCCCA
BrOC714	2193094T-R	GATCTGGGCTCAGAAGGGCAGTGCTTATCCTATTCTGGGTCTCTTATGTGTTTGCAGTC
BrOC715	2193094G-F	GACTGCAAACACATAAGAGACCCAGAAGAGGATAAGCACTGCCCTTCTGAGCCCA
BrOC716	2193094G-R	GATCTGGGCTCAGAAGGGCAGTGCTTATCCTCTTCTGGGTCTCTTATGTGTTTGCAGTC
BrOC717	2229882T-F	TTCCCTCAGAGCTGCACAGCAGCAAACTGTACAGCAGCAGCCTTTGGCTGGATCA
BrOC718	2229882T-R	GATCTGATCCAGCCAAAGGCTGCTGCTGTACAGTTTGCTGCTGTGCAGCTCTGAGGGAA
BrOC719	2229882C-F	TTCCCTCAGAGCTGCACAGCAGCAAACCGTACAGCAGCAGCCTTTGGCTGGATCA
BrOC720	2229882C-R	GATCTGATCCAGCCAAAGGCTGCTGCTGTACGGTTTGCTGCTGTGCAGCTCTGAGGGAA
BrOC721	2392780A-F	GTGTTAGACAATAAGATGCAGTGTAAAAGTGTTTGTTCTCACTGCTAACCAAAGA
BrOC722	2392780A-R	GATCTCTTTGGTTAGCAGTGAGAACAAACACTTTTACACTGCATCTTATTGTCTAACAC
BrOC723	2392780G-F	GTGTTAGACAATAAGATGCAGTGTAAAGGTGTTTGTTCTCACTGCTAACCAAAGA
BrOC724	2392780G-R	GATCTCTTTGGTTAGCAGTGAGAACAAACACCTTTACACTGCATCTTATTGTCTAACAC
BrOC725	2471042A-F	CCTGGAGGACAGTAAACAATAACCAATATACCTTTTGGGCAGCTTGTTTCAACCT
BrOC726	2471042A-R	GATCAGGTTGAAACAAGCTGCCCAAAAGGTATATTGGTTATTGTTTACTGTCCTCCAGG
BrOC727	2471042G-F	CCTGGAGGACAGTAAACAATAACCAATGTACCTTTTGGGCAGCTTGTTTCAACCT
BrOC728	2471042G-R	GATCAGGTTGAAACAAGCTGCCCAAAAGGTACATTGGTTATTGTTTACTGTCCTCCAGG
BrOC729	2496589A-F	TGACTCTATCTTAACTACAAGCCTTTTATCCTCATTTAACACCACCTGAAATGTT
BrOC730	2496589A-R	GATCAACATTTCAGGTGGTGTTAAATGAGGATAAAAGGCTTGTAGTTAAGATAGAGTCA
BrOC731	2496589C-F	TGACTCTATCTTAACTACAAGCCTTTTCTCCTCATTTAACACCACCTGAAATGTT
BrOC732	2496589C-R	GATCAACATTTCAGGTGGTGTTAAATGAGGAGAAAAGGCTTGTAGTTAAGATAGAGTCA
BrOC733	2716816T-F	TTGTGATGATAGACTTTTGGGAATGTCTGAGGAACCAATAAAAATTTATTAAGTG
BrOC734	2716816T-R	GATCCACTTAATAAATTTTTATTGGTTCCTCAGACATTCCCAAAAGTCTATCATCACAA
BrOC735	2716816C-F	TTGTGATGATAGACTTTTGGGAATGTCCGAGGAACCAATAAAAATTTATTAAGTG
BrOC736	2716816C-R	GATCCACTTAATAAATTTTTATTGGTTCCTCGGACATTCCCAAAAGTCTATCATCACAA
BrOC737	2731620T-F	TGCAATTGTGAATTGTGTTGCTATAAATGTACATGTGCAAGTGTCTTTTTGAATA
BrOC738	2731620T-R	GATCTATTCAAAAAGACACTTGCACATGTACATTTATAGCAACACAATTCACAATTGCA
BrOC739	2731620C-F	TGCAATTGTGAATTGTGTTGCTATAAACGTACATGTGCAAGTGTCTTTTTGAATA
BrOC740	2731620C-R	GATCTATTCAAAAAGACACTTGCACATGTACGTTTATAGCAACACAATTCACAATTGCA
BrOC741	2774307G-F	TTTCTGCAAATTTCTGATGGAAAGGGTGGTCTTGGCCTGAATTGCTCTGAGTTGC
BrOC742	2774307G-R	GATCGCAACTCAGAGCAATTCAGGCCAAGACCACCCTTTCCATCAGAAATTTGCAGAAA
BrOC743	2774307A-F	TTTCTGCAAATTTCTGATGGAAAGGGTAGTCTTGGCCTGAATTGCTCTGAGTTGC
BrOC744	2774307A-R	GATCGCAACTCAGAGCAATTCAGGCCAAGACTACCCTTTCCATCAGAAATTTGCAGAAA
BrOC745	2819348C-F	TCATGGGGTTATAGCAACAACCTCCTCCCGGTTTCGCTGACCTCCTCCAGGGCGA
BrOC746	2819348C-R	GATCTCGCCCTGGAGGAGGTCAGCGAAACCGGGAGGAGGTTGTTGCTATAACCCCATGA
BrOC747	2819348T-F	TCATGGGGTTATAGCAACAACCTCCTCTCGGTTTCGCTGACCTCCTCCAGGGCGA
BrOC748	2819348T-R	GATCTCGCCCTGGAGGAGGTCAGCGAAACCGAGAGGAGGTTGTTGCTATAACCCCATGA
BrOC749	2838088C-F	AGGAGTGAGGTCATGCCGGCAGCATCACGGTTCTTATCTTTTCTCTCTGATCCAG
BrOC750	2838088C-R	GATCCTGGATCAGAGAGAAAAGATAAGAACCGTGATGCTGCCGGCATGACCTCACTCCT
BrOC751	2838088T-F	AGGAGTGAGGTCATGCCGGCAGCATCATGGTTCTTATCTTTTCTCTCTGATCCAG
BrOC752	2838088T-R	GATCCTGGATCAGAGAGAAAAGATAAGAACCATGATGCTGCCGGCATGACCTCACTCCT
BrOC753	2912774T-F	GCACACCAGCTATATTTCCTACCTAGCTTAACAGCCAGGCACCCAAAAATCAATT
BrOC754	2912774T-R	GATCAATTGATTTTTGGGTGCCTGGCTGTTAAGCTAGGTAGGAAATATAGCTGGTGTGC
BrOC755	2912774G-F	GCACACCAGCTATATTTCCTACCTAGCGTAACAGCCAGGCACCCAAAAATCAATT
BrOC756	2912774G-R	GATCAATTGATTTTTGGGTGCCTGGCTGTTACGCTAGGTAGGAAATATAGCTGGTGTGC
BrOC757	2912780T-F	GACAGGAACATGTCAAGGAGGACTTCTTGCCTTTCTAGGAAATTTCTCCTTCCCT
BrOC758	2912780T-R	GATCAGGGAAGGAGAAATTTCCTAGAAAGGCAAGAAGTCCTCCTTGACATGTTCCTGTC
BrOC759	2912780C-F	GACAGGAACATGTCAAGGAGGACTTCTCGCCTTTCTAGGAAATTTCTCCTTCCCT
BrOC760	2912780C-R	GATCAGGGAAGGAGAAATTTCCTAGAAAGGCGAGAAGTCCTCCTTGACATGTTCCTGTC
BrOC761	2981575G-F	AGTAAATTACACATTCAGCATCTGAAAGCTCTTCCATGGTACCGGTTTCCCAAAA
BrOC762	2981575G-R	GATCTTTTGGGAAACCGGTACCATGGAAGAGCTTTCAGATGCTGAATGTGTAATTTACT
BrOC763	2981575A-F	AGTAAATTACACATTCAGCATCTGAAAACTCTTCCATGGTACCGGTTTCCCAAAA
BrOC764	2981575A-R	GATCTTTTGGGAAACCGGTACCATGGAAGAGTTTTCAGATGCTGAATGTGTAATTTACT
BrOC765	2981578T-F	AGTTAACCTTTCTTCCCTGCTCCAAACTGCATATTTGCATAGAGGTAAAAGCTTC
BrOC766	2981578T-R	GATCGAAGCTTTTACCTCTATGCAAATATGCAGTTTGGAGCAGGGAAGAAAGGTTAACT
BrOC767	2981578C-F	AGTTAACCTTTCTTCCCTGCTCCAAACCGCATATTTGCATAGAGGTAAAAGCTTC
BrOC768	2981578C-R	GATCGAAGCTTTTACCTCTATGCAAATATGCGGTTTGGAGCAGGGAAGAAAGGTTAACT
BrOC769	2981579G-F	GGGAGGAAATACATAACCTGGATGTCTGCAGAGGTCGTATCCAAAACAAGCAAGT
BrOC770	2981579G-R	GATCACTTGCTTGTTTTGGATACGACCTCTGCAGACATCCAGGTTATGTATTTCCTCCC
BrOC771	2981579A-F	GGGAGGAAATACATAACCTGGATGTCTACAGAGGTCGTATCCAAAACAAGCAAGT
BrOC772	2981579A-R	GATCACTTGCTTGTTTTGGATACGACCTCTGTAGACATCCAGGTTATGTATTTCCTCCC
BrOC773	3112612G-F	TACTCATGGATGATTTGGTTATTAGACGTAATCAGAGTGGCCCTTGTATGCTAAA
BrOC774	3112612G-R	GATCTTTAGCATACAAGGGCCACTCTGATTACGTCTAATAACCAAATCATCCATGAGTA
BrOC775	3112612A-F	TACTCATGGATGATTTGGTTATTAGACATAATCAGAGTGGCCCTTGTATGCTAAA
BrOC776	3112612A-R	GATCTTTAGCATACAAGGGCCACTCTGATTATGTCTAATAACCAAATCATCCATGAGTA
BrOC777	34065801C-F	TTCTGGTGCTATGACTTTCCCTCTTGACGTTTTTTAGAAGGAGCCTGGGATGAGT
BrOC778	34065801C-R	GATCACTCATCCCAGGCTCCTTCTAAAAAACGTCAAGAGGGAAAGTCATAGCACCAGAA
BrOC779	34065801T-F	TTCTGGTGCTATGACTTTCCCTCTTGATGTTTTTTAGAAGGAGCCTGGGATGAGT
BrOC780	34065801T-R	GATCACTCATCCCAGGCTCCTTCTAAAAAACATCAAGAGGGAAAGTCATAGCACCAGAA
BrOC781	34479159C-F	TAACAGTGAGACCCCTGTTCTAAGATACTATTAATTTAATGAACTTTATTTTATT
BrOC782	34479159C-R	GATCAATAAAATAAAGTTCATTAAATTAATAGTATCTTAGAACAGGGGTCTCACTGTTA
BrOC783	34479159T-F	TAACAGTGAGACCCCTGTTCTAAGATATTATTAATTTAATGAACTTTATTTTATT
BrOC784	34479159T-R	GATCAATAAAATAAAGTTCATTAAATTAATAATATCTTAGAACAGGGGTCTCACTGTTA
BrOC785	3734805C-F	CACAATTCCCAATTTCACAAATTCCTCCTGTCTTTGAGATTTGATCAGTTTGTGA
BrOC786	3734805C-R	GATCTCACAAACTGATCAAATCTCAAAGACAGGAGGAATTTGTGAAATTGGGAATTGTG
BrOC787	3734805A-F	CACAATTCCCAATTTCACAAATTCCTCATGTCTTTGAGATTTGATCAGTTTGTGA
BrOC788	3734805A-R	GATCTCACAAACTGATCAAATCTCAAAGACATGAGGAATTTGTGAAATTGGGAATTGTG
BrOC789	3750817C-F	AGTTGAAACAGCAAAAGGGTTTGGAAACGGTAAGCTATTTCAGGTAACACTTTAC
BrOC790	3750817C-R	GATCGTAAAGTGTTACCTGAAATAGCTTACCGTTTCCAAACCCTTTTGCTGTTTCAACT
BrOC791	3750817T-F	AGTTGAAACAGCAAAAGGGTTTGGAAATGGTAAGCTATTTCAGGTAACACTTTAC
BrOC792	3750817T-R	GATCGTAAAGTGTTACCTGAAATAGCTTACCATTTCCAAACCCTTTTGCTGTTTCAACT
BrOC793	3773651A-F	CTGTCAGAATAAATTTACCTAGATTTCAGTATCATTCCCTATCCTTTCAACTCTG
BrOC794	3773651A-R	GATCCAGAGTTGAAAGGATAGGGAATGATACTGAAATCTAGGTAAATTTATTCTGACAG
BrOC795	3773651G-F	CTGTCAGAATAAATTTACCTAGATTTCGGTATCATTCCCTATCCTTTCAACTCTG
BrOC796	3773651G-R	GATCCAGAGTTGAAAGGATAGGGAATGATACCGAAATCTAGGTAAATTTATTCTGACAG
BrOC797	3784099A-F	GAGTACACATGAATAGAAAGCACCACAAGTAATAAAAACACCTAAAAAGGTCAGC
BrOC798	3784099A-R	GATCGCTGACCTTTTTAGGTGTTTTTATTACTTGTGGTGCTTTCTATTCATGTGTACTC
BrOC799	3784099G-F	GAGTACACATGAATAGAAAGCACCACAGGTAATAAAAACACCTAAAAAGGTCAGC
BrOC800	3784099G-R	GATCGCTGACCTTTTTAGGTGTTTTTATTACCTGTGGTGCTTTCTATTCATGTGTACTC
BrOC801	3785856A-F	AAAATCTTACTTGCCTTCTGCCCAACAATTTATCTTGCTTGGCATCTTAGGATAG
BrOC802	3785856A-R	GATCCTATCCTAAGATGCCAAGCAAGATAAATTGTTGGGCAGAAGGCAAGTAAGATTTT
BrOC803	3785856G-F	AAAATCTTACTTGCCTTCTGCCCAACAGTTTATCTTGCTTGGCATCTTAGGATAG
BrOC804	3785856G-R	GATCCTATCCTAAGATGCCAAGCAAGATAAACTGTTGGGCAGAAGGCAAGTAAGATTTT
BrOC805	10853029C-F	AGAGGATTTCTAAAGCCCTTCCACTTCCAAATCTGTGATTCCAAGATTGGGAGAA
BrOC806	10853029C-R	GATCTTCTCCCAATCTTGGAATCACAGATTTGGAAGTGGAAGGGCTTTAGAAATCCTCT
BrOC807	10853029T-F	AGAGGATTTCTAAAGCCCTTCCACTTCTAAATCTGTGATTCCAAGATTGGGAGAA
BrOC808	10853029T-R	GATCTTCTCCCAATCTTGGAATCACAGATTTAGAAGTGGAAGGGCTTTAGAAATCCTCT
BrOC809	3785982C-F	GGAAAATGAGTTGATGGGACTTGAATGCGGCATTAGCGAGGGGTTGTGGGGAGGG
BrOC810	3785982C-R	GATCCCCTCCCCACAACCCCTCGCTAATGCCGCATTCAAGTCCCATCAACTCATTTTCC
BrOC811	3785982T-F	GGAAAATGAGTTGATGGGACTTGAATGTGGCATTAGCGAGGGGTTGTGGGGAGGG
BrOC812	3785982T-R	GATCCCCTCCCCACAACCCCTCGCTAATGCCACATTCAAGTCCCATCAACTCATTTTCC
BrOC813	3806872C-F	TATAATGCCAGGTGGGAAGCCAGGCTGCGGGTGTTAGGGTGGGAATCTGCCCGGC
BrOC814	3806872C-R	GATCGCCGGGCAGATTCCCACCCTAACACCCGCAGCCTGGCTTCCCACCTGGCATTATA
BrOC815	3806872A-F	TATAATGCCAGGTGGGAAGCCAGGCTGAGGGTGTTAGGGTGGGAATCTGCCCGGC
BrOC816	3806872A-R	GATCGCCGGGCAGATTCCCACCCTAACACCCTCAGCCTGGCTTCCCACCTGGCATTATA
BrOC817	16875333C-F	TCACCCAGGCCGTCTCTGTGTCCCAATCCGCTGCTCCAACTGGCCTGACACACCC
BrOC818	16875333C-R	GATCGGGTGTGTCAGGCCAGTTGGAGCAGCGGATTGGGACACAGAGACGGCCTGGGTGA
BrOC819	16875333A-F	TCACCCAGGCCGTCTCTGTGTCCCAATACGCTGCTCCAACTGGCCTGACACACCC
BrOC820	16875333A-R	GATCGGGTGTGTCAGGCCAGTTGGAGCAGCGTATTGGGACACAGAGACGGCCTGGGTGA
BrOC821	3820706C-F	TTAGTTCTGAGCCATTTTCATAGTTGACACGTGTGTGCATATTAAATTACTATGT
BrOC822	3820706C-R	GATCACATAGTAATTTAATATGCACACACGTGTCAACTATGAAAATGGCTCAGAACTAA
BrOC823	3820706T-F	TTAGTTCTGAGCCATTTTCATAGTTGATACGTGTGTGCATATTAAATTACTATGT
BrOC824	3820706T-R	GATCACATAGTAATTTAATATGCACACACGTATCAACTATGAAAATGGCTCAGAACTAA
BrOC825	3822625G-F	TCAAACACAGCGCAAGTTTTCTCTACAGTTCCACAGAAACTGTCCTGAAAACAAA
BrOC826	3822625G-R	GATCTTTGTTTTCAGGACAGTTTCTGTGGAACTGTAGAGAAAACTTGCGCTGTGTTTGA
BrOC827	3822625A-F	TCAAACACAGCGCAAGTTTTCTCTACAATTCCACAGAAACTGTCCTGAAAACAAA
BrOC828	3822625A-R	GATCTTTGTTTTCAGGACAGTTTCTGTGGAATTGTAGAGAAAACTTGCGCTGTGTTTGA
BrOC829	3844412G-F	CACAAGCAAGACCGAGCATCATATTGCGATACGTGATATAAAGAGAATGATATGG
BrOC830	3844412G-R	GATCCCATATCATTCTCTTTATATCACGTATCGCAATATGATGCTCGGTCTTGCTTGTG
BrOC831	3844412A-F	CACAAGCAAGACCGAGCATCATATTGCAATACGTGATATAAAGAGAATGATATGG
BrOC832	3844412A-R	GATCCCATATCATTCTCTTTATATCACGTATTGCAATATGATGCTCGGTCTTGCTTGTG
BrOC833	3884558G-F	AAAAGAAAACTACCCTGACACATTGACGTAAATTTAACATTCCTTATGTGTTACT
BrOC834	3884558G-R	GATCAGTAACACATAAGGAATGTTAAATTTACGTCAATGTGTCAGGGTAGTTTTCTTTT
BrOC835	3884558A-F	AAAAGAAAACTACCCTGACACATTGACATAAATTTAACATTCCTTATGTGTTACT
BrOC836	3884558A-R	GATCAGTAACACATAAGGAATGTTAAATTTATGTCAATGTGTCAGGGTAGTTTTCTTTT
BrOC837	3885907C-F	GAAACTTATTTAACTTCTCTGGCCCTCCGTTTCCTTCACTGAGCAGTGGAGTGAT
BrOC838	3885907C-R	GATCATCACTCCACTGCTCAGTGAAGGAAACGGAGGGCCAGAGAAGTTAAATAAGTTTC
BrOC839	3885907A-F	GAAACTTATTTAACTTCTCTGGCCCTCAGTTTCCTTCACTGAGCAGTGGAGTGAT
BrOC840	3885907A-R	GATCATCACTCCACTGCTCAGTGAAGGAAACTGAGGGCCAGAGAAGTTAAATAAGTTTC
BrOC841	421379C-F	GATTTATGAATGCAACACTATTTTTGGCCTAAAGTCTTAAAGAAATCCAATGGAA
BrOC842	421379C-R	GATCTTCCATTGGATTTCTTTAAGACTTTAGGCCAAAAATAGTGTTGCATTCATAAATC
BrOC843	421379T-F	GATTTATGAATGCAACACTATTTTTGGTCTAAAGTCTTAAAGAAATCCAATGGAA
BrOC844	421379T-R	GATCTTCCATTGGATTTCTTTAAGACTTTAGACCAAAAATAGTGTTGCATTCATAAATC
BrOC845	4234284A-F	GACATAACAACTACATATTATGTGTGGACCTTGTTCAGAACTAGATTCAAATGAA
BrOC846	4234284A-R	GATCTTCATTTGAATCTAGTTCTGAACAAGGTCCACACATAATATGTAGTTGTTATGTC
BrOC847	4234284G-F	GACATAACAACTACATATTATGTGTGGGCCTTGTTCAGAACTAGATTCAAATGAA
BrOC848	4234284G-R	GATCTTCATTTGAATCTAGTTCTGAACAAGGCCCACACATAATATGTAGTTGTTATGTC
BrOC849	4262906C-F	CAGTAATGATGATCAGTTTATTTTTATCGTCACATCTGGCTTTGTCTCGTCCATG
BrOC850	4262906C-R	GATCCATGGACGAGACAAAGCCAGATGTGACGATAAAAATAAACTGATCATCATTACTG
BrOC851	4262906T-F	CAGTAATGATGATCAGTTTATTTTTATTGTCACATCTGGCTTTGTCTCGTCCATG
BrOC852	4262906T-R	GATCCATGGACGAGACAAAGCCAGATGTGACAATAAAAATAAACTGATCATCATTACTG
BrOC853	4322600A-F	TGGTTCTTATTTAGACATTCCATTTTAATTGGCTTCTTCCAACATCACTCTGGCA
BrOC854	4322600A-R	GATCTGCCAGAGTGATGTTGGAAGAAGCCAATTAAAATGGAATGTCTAAATAAGAACCA
BrOC855	4322600G-F	TGGTTCTTATTTAGACATTCCATTTTAGTTGGCTTCTTCCAACATCACTCTGGCA
BrOC856	4322600G-R	GATCTGCCAGAGTGATGTTGGAAGAAGCCAACTAAAATGGAATGTCTAAATAAGAACCA
BrOC857	4415084C-F	CCTGTTGTATTCCTGATGACTTGAGCACCCAAGGGAGTGATACATACAGCACTGG
BrOC858	4415084C-R	GATCCCAGTGCTGTATGTATCACTCCCTTGGGTGCTCAAGTCATCAGGAATACAACAGG
BrOC859	4415084T-F	CCTGTTGTATTCCTGATGACTTGAGCATCCAAGGGAGTGATACATACAGCACTGG
BrOC860	4415084T-R	GATCCCAGTGCTGTATGTATCACTCCCTTGGATGCTCAAGTCATCAGGAATACAACAGG
BrOC861	4474258C-F	TACTGGGATTACAGGCATGAGCTACCACGCTTGGCTGCAATTGTTTATTAAGAGC
BrOC862	4474258C-R	GATCGCTCTTAATAAACAATTGCAGCCAAGCGTGGTAGCTCATGCCTGTAATCCCAGTA
BrOC863	4474258T-F	TACTGGGATTACAGGCATGAGCTACCATGCTTGGCTGCAATTGTTTATTAAGAGC
BrOC864	4474258T-R	GATCGCTCTTAATAAACAATTGCAGCCAAGCATGGTAGCTCATGCCTGTAATCCCAGTA
BrOC865	458685G-F	TAGACCTAAGAGAGCCAAAAAGGGCAAGTCTCAGCCTAGTTGTTAGAATGCTAGA
BrOC866	458685G-R	GATCTCTAGCATTCTAACAACTAGGCTGAGACTTGCCCTTTTTGGCTCTCTTAGGTCTA
BrOC867	458685A-F	TAGACCTAAGAGAGCCAAAAAGGGCAAATCTCAGCCTAGTTGTTAGAATGCTAGA
BrOC868	458685A-R	GATCTCTAGCATTCTAACAACTAGGCTGAGATTTGCCCTTTTTGGCTCTCTTAGGTCTA
BrOC869	4665972C-F	ATCTTGGCTCACTGCAAGCTCTGCCTCCCAGATTCATGCCATTCTCCCGCCTCAG
BrOC870	4665972C-R	GATCCTGAGGCGGGAGAATGGCATGAATCTGGGAGGCAGAGCTTGCAGTGAGCCAAGAT
BrOC871	4665972T-F	ATCTTGGCTCACTGCAAGCTCTGCCTCTCAGATTCATGCCATTCTCCCGCCTCAG
BrOC872	4665972T-R	GATCCTGAGGCGGGAGAATGGCATGAATCTGAGAGGCAGAGCTTGCAGTGAGCCAAGAT
BrOC873	4699587A-F	GCTATTAGCAAGAAACCTCACTGTACTATATGTGTTCCTGGTAGTCATTGTCTTC
BrOC874	4699587A-R	GATCGAAGACAATGACTACCAGGAACACATATAGTACAGTGAGGTTTCTTGCTAATAGC
BrOC875	4699587G-F	GCTATTAGCAAGAAACCTCACTGTACTGTATGTGTTCCTGGTAGTCATTGTCTTC
BrOC876	4699587G-R	GATCGAAGACAATGACTACCAGGAACACATACAGTACAGTGAGGTTTCTTGCTAATAGC
BrOC877	4761470A-F	AAGGAATTTAATTTGAAATTGCCGTGCATACCAGTTCTGCTCTGGGCTGGAGAAA
BrOC878	4761470A-R	GATCTTTCTCCAGCCCAGAGCAGAACTGGTATGCACGGCAATTTCAAATTAAATTCCTT
BrOC879	4761470G-F	AAGGAATTTAATTTGAAATTGCCGTGCGTACCAGTTCTGCTCTGGGCTGGAGAAA
BrOC880	4761470G-R	GATCTTTCTCCAGCCCAGAGCAGAACTGGTACGCACGGCAATTTCAAATTAAATTCCTT
BrOC881	4784223A-F	AATTACAACTAATAGATGTGAAGCTAAATATTTACAAAATGTAAACTAAGTCAAC
BrOC882	4784223A-R	GATCGTTGACTTAGTTTACATTTTGTAAATATTTAGCTTCACATCTATTAGTTGTAATT
BrOC883	4784223G-F	AATTACAACTAATAGATGTGAAGCTAAGTATTTACAAAATGTAAACTAAGTCAAC
BrOC884	4784223G-R	GATCGTTGACTTAGTTTACATTTTGTAAATACTTAGCTTCACATCTATTAGTTGTAATT
BrOC885	4784227A-F	AAAAAAGTCCCAATTTGTAGTGTTTGCAGATTATTGTGATGTAAATACTCCCATC
BrOC886	4784227A-R	GATCGATGGGAGTATTTACATCACAATAATCTGCAAACACTACAAATTGGGACTTTTTT
BrOC887	4784227G-F	AAAAAAGTCCCAATTTGTAGTGTTTGCCGATTATTGTGATGTAAATACTCCCATC
BrOC888	4784227G-R	GATCGATGGGAGTATTTACATCACAATAATCGGCAAACACTACAAATTGGGACTTTTTT
BrOC889	478665A-F	CTGGGCATAGGGAGCTCTTTCTGGGATAGTGGCTTACCAATTTTCAGACAATCAT
BrOC890	478665A-R	GATCATGATTGTCTGAAAATTGGTAAGCCACTATCCCAGAAAGAGCTCCCTATGCCCAG
BrOC891	478665G-F	CTGGGCATAGGGAGCTCTTTCTGGGATGGTGGCTTACCAATTTTCAGACAATCAT
BrOC892	478665G-R	GATCATGATTGTCTGAAAATTGGTAAGCCACCATCCCAGAAAGAGCTCCCTATGCCCAG
BrOC893	479825T-F	TTACGTGTTGCCTGAAGTTAGGCTCACTGATTTGGGGCATGTTCTAATTCTACCA
BrOC894	479825T-R	GATCTGGTAGAATTAGAACATGCCCCAAATCAGTGAGCCTAACTTCAGGCAACACGTAA
BrOC895	479825C-F	TTACGTGTTGCCTGAAGTTAGGCTCACCGATTTGGGGCATGTTCTAATTCTACCA
BrOC896	479825C-R	GATCTGGTAGAATTAGAACATGCCCCAAATCGGTGAGCCTAACTTCAGGCAACACGTAA
BrOC897	4820792T-F	ACCTGTAATCCCAGCCCTTTTGGAGGCTGAGGAGGGCAGATCACTTGAGGTGATA
BrOC898	4820792T-R	GATCTATCACCTCAAGTGATCTGCCCTCCTCAGCCTCCAAAAGGGCTGGGATTACAGGT
BrOC899	4820792C-F	ACCTGTAATCCCAGCCCTTTTGGAGGCCGAGGAGGGCAGATCACTTGAGGTGATA
BrOC900	4820792C-R	GATCTATCACCTCAAGTGATCTGCCCTCCTCGGCCTCCAAAAGGGCTGGGATTACAGGT
BrOC901	4902141T-F	ATTTGAACTTGTCCCTTTTCCATTTTCTCTTAGAGATATGACATTTCATCCTTTC
BrOC902	4902141T-R	GATCGAAAGGATGAAATGTCATATCTCTAAGAGAAAATGGAAAAGGGACAAGTTCAAAT
BrOC903	4902141C-F	ATTTGAACTTGTCCCTTTTCCATTTTCCCTTAGAGATATGACATTTCATCCTTTC
BrOC904	4902141C-R	GATCGAAAGGATGAAATGTCATATCTCTAAGGGAAAATGGAAAAGGGACAAGTTCAAAT
BrOC905	537626G-F	TCAGGGAAGATTCCCAGGCTGAAAAAAGAGAAAGTGGCTGGGGTGGCACTGAATG
BrOC906	537626G-R	GATCCATTCAGTGCCACCCCAGCCACTTTCTCTTTTTTCAGCCTGGGAATCTTCCCTGA
BrOC907	537626C-F	TCAGGGAAGATTCCCAGGCTGAAAAAACAGAAAGTGGCTGGGGTGGCACTGAATG
BrOC908	537626C-R	GATCCATTCAGTGCCACCCCAGCCACTTTCTGTTTTTTCAGCCTGGGAATCTTCCCTGA
BrOC909	580384T-F	GTGTTTATAAATTGAGAAATCAAGTTTTCTGATTTCTTTCTTCTTCCTTCCAGAC
BrOC910	580384T-R	GATCGTCTGGAAGGAAGAAGAAAGAAATCAGAAAACTTGATTTCTCAATTTATAAACAC
BrOC911	580384C-F	GTGTTTATAAATTGAGAAATCAAGTTTCCTGATTTCTTTCTTCTTCCTTCCAGAC
BrOC912	580384C-R	GATCGTCTGGAAGGAAGAAGAAAGAAATCAGGAAACTTGATTTCTCAATTTATAAACAC
BrOC913	58263042G-F	GAATAAAATACCTAGGAATCCAACTTAGAAGGGAAGTGAAGGACCTCTTCAAGGA
BrOC914	58263042G-R	GATCTCCTTGAAGAGGTCCTTCACTTCCCTTCTAAGTTGGATTCCTAGGTATTTTATTC
BrOC915	58263042C-F	GAATAAAATACCTAGGAATCCAACTTACAAGGGAAGTGAAGGACCTCTTCAAGGA
BrOC916	58263042C-R	GATCTCCTTGAAGAGGTCCTTCACTTCCCTTGTAAGTTGGATTCCTAGGTATTTTATTC
BrOC917	594206G-F	AATCAATAAATGTTGGTGAATGAATAAGCAGTTCACATTGAAATAGAGCTAATTA
BrOC918	594206G-R	GATCTAATTAGCTCTATTTCAATGTGAACTGCTTATTCATTCACCAACATTTATTGATT
BrOC919	594206A-F	AATCAATAAATGTTGGTGAATGAATAAACAGTTCACATTGAAATAGAGCTAATTA
BrOC920	594206A-R	GATCTAATTAGCTCTATTTCAATGTGAACTGTTTATTCATTCACCAACATTTATTGATT
BrOC921	6077414C-F	GAAGGAAAGCAGTTGTTTACCCACCCCCGCCCATTTCCACAAAGCAATCTTTTTA
BrOC922	6077414C-R	GATCTAAAAAGATTGCTTTGTGGAAATGGGCGGGGGTGGGTAAACAACTGCTTTCCTTC
BrOC923	6077414T-F	GAAGGAAAGCAGTTGTTTACCCACCCCTGCCCATTTCCACAAAGCAATCTTTTTA
BrOC924	6077414T-R	GATCTAAAAAGATTGCTTTGTGGAAATGGGCAGGGGTGGGTAAACAACTGCTTTCCTTC
BrOC925	61159171C-F	ATCTAATGCTAGGGTCTAACTAAATGTCGTAGTTCTGTTTGGGGGAATACAGTTT
BrOC926	61159171C-R	GATCAAACTGTATTCCCCCAAACAGAACTACGACATTTAGTTAGACCCTAGCATTAGAT
BrOC927	61159171T-F	ATCTAATGCTAGGGTCTAACTAAATGTTGTAGTTCTGTTTGGGGGAATACAGTTT
BrOC928	61159171T-R	GATCAAACTGTATTCCCCCAAACAGAACTACAACATTTAGTTAGACCCTAGCATTAGAT
BrOC929	6117615A-F	GACTCTAAATTTATGATGCCAAGGGAGAAGTTAAGCCTTGCAGAGTGTGAGTTAT
BrOC930	6117615A-R	GATCATAACTCACACTCTGCAAGGCTTAACTTCTCCCTTGGCATCATAAATTTAGAGTC
BrOC931	6117615G-F	GACTCTAAATTTATGATGCCAAGGGAGGAGTTAAGCCTTGCAGAGTGTGAGTTAT
BrOC932	6117615G-R	GATCATAACTCACACTCTGCAAGGCTTAACTCCTCCCTTGGCATCATAAATTTAGAGTC
BrOC933	61280460A-F	CAATTTATTCTCAAAATATTCTGAAAAAAATTGTACATGCACATACATGCATGCA
BrOC934	61280460A-R	GATCTGCATGCATGTATGTGCATGTACAATTTTTTTCAGAATATTTTGAGAATAAATTG
BrOC935	61280460T-F	CAATTTATTCTCAAAATATTCTGAAAATAATTGTACATGCACATACATGCATGCA
BrOC936	61280460T-R	GATCTGCATGCATGTATGTGCATGTACAATTATTTTCAGAATATTTTGAGAATAAATTG
BrOC937	62314947C-F	ATAGACTAAAAGATACAGCAAGACAAACCCTCACCACTTGGTGCTGAGGGACAAA
BrOC938	62314947C-R	GATCTTTGTCCCTCAGCACCAAGTGGTGAGGGTTTGTCTTGCTGTATCTTTTAGTCTAT
BrOC939	62314947T-F	ATAGACTAAAAGATACAGCAAGACAAATCCTCACCACTTGGTGCTGAGGGACAAA
BrOC940	62314947T-R	GATCTTTGTCCCTCAGCACCAAGTGGTGAGGATTTGTCTTGCTGTATCTTTTAGTCTAT
BrOC941	637644G-F	TGAGATTCTATATAACTTTAGGGGGCGGGGGAGAAAGAAAGTAGGTCTGCAGTCT
BrOC942	637644G-R	GATCAGACTGCAGACCTACTTTCTTTCTCCCCCGCCCCCTAAAGTTATATAGAATCTCA
BrOC943	637644A-F	TGAGATTCTATATAACTTTAGGGGGCGAGGGAGAAAGAAAGTAGGTCTGCAGTCT
BrOC944	637644A-R	GATCAGACTGCAGACCTACTTTCTTTCTCCCTCGCCCCCTAAAGTTATATAGAATCTCA
BrOC945	6453204G-F	TAGCCCCTAATCCCTTACCCCAGAAACGAGTTCATTCTCCCACGTCCAACTCTAT
BrOC946	6453204G-R	GATCATAGAGTTGGACGTGGGAGAATGAACTCGTTTCTGGGGTAAGGGATTAGGGGCTA
BrOC947	6453204A-F	TAGCCCCTAATCCCTTACCCCAGAAACAAGTTCATTCTCCCACGTCCAACTCTAT
BrOC948	6453204A-R	GATCATAGAGTTGGACGTGGGAGAATGAACTTGTTTCTGGGGTAAGGGATTAGGGGCTA
BrOC949	6475600T-F	AAGGTACTTAAACTGCCCGTGTAGTTGTCTAGTATTATTTGAAAGTGAAGTTGGA
BrOC950	6475600T-R	GATCTCCAACTTCACTTTCAAATAATACTAGACAACTACACGGGCAGTTTAAGTACCTT
BrOC951	6475600C-F	AAGGTACTTAAACTGCCCGTGTAGTTGCCTAGTATTATTTGAAAGTGAAGTTGGA
BrOC952	6475600C-R	GATCTCCAACTTCACTTTCAAATAATACTAGGCAACTACACGGGCAGTTTAAGTACCTT
BrOC953	653465T-F	CATCTCAGTCTTGATTATTCTCAGTTTTCTTTTTCCATGAACTTTCAATCTTCCT
BrOC954	653465T-R	GATCAGGAAGATTGAAAGTTCATGGAAAAAGAAAACTGAGAATAATCAAGACTGAGATG
BrOC955	653465C-F	CATCTCAGTCTTGATTATTCTCAGTTTCCTTTTTCCATGAACTTTCAATCTTCCT
BrOC956	653465C-R	GATCAGGAAGATTGAAAGTTCATGGAAAAAGGAAACTGAGAATAATCAAGACTGAGATG
BrOC957	6549915T-F	GCCCAGGCTGGAGTGCAGTGGCACGATTTCGGCTCACTGCAAGCTCCACCTCCCG
BrOC958	6549915T-R	GATCCGGGAGGTGGAGCTTGCAGTGAGCCGAAATCGTGCCACTGCACTCCAGCCTGGGC
BrOC959	6549915C-F	GCCCAGGCTGGAGTGCAGTGGCACGATCTCGGCTCACTGCAAGCTCCACCTCCCG
BrOC960	6549915C-R	GATCCGGGAGGTGGAGCTTGCAGTGAGCCGAGATCGTGCCACTGCACTCCAGCCTGGGC
BrOC961	6556756T-F	GAAAATCAAGATGAGTATCTTGGCATTTGTTACAATAATCTACATTTCTCTATAT
BrOC962	6556756T-R	GATCATATAGAGAAATGTAGATTATTGTAACAAATGCCAAGATACTCATCTTGATTTTC
BrOC963	6556756G-F	GAAAATCAAGATGAGTATCTTGGCATTGGTTACAATAATCTACATTTCTCTATAT
BrOC964	6556756G-R	GATCATATAGAGAAATGTAGATTATTGTAACCAATGCCAAGATACTCATCTTGATTTTC
BrOC965	672203G-F	TATTATTCTTTACTATATCAGATAGCCGAACTATTTAACCAAACTAGAATTGCTT
BrOC966	672203G-R	GATCAAGCAATTCTAGTTTGGTTAAATAGTTCGGCTATCTGATATAGTAAAGAATAATA
BrOC967	672203A-F	TATTATTCTTTACTATATCAGATAGCCAAACTATTTAACCAAACTAGAATTGCTT
BrOC968	672203A-R	GATCAAGCAATTCTAGTTTGGTTAAATAGTTTGGCTATCTGATATAGTAAAGAATAATA
BrOC969	6788895G-F	AACCTGGAAGTGGGAAGAAGAGATATAGGAGCTCAACTGGAAGGATGAATTTCTG
BrOC970	6788895G-R	GATCCAGAAATTCATCCTTCCAGTTGAGCTCCTATATCTCTTCTTCCCACTTCCAGGTT
BrOC971	6788895T-F	AACCTGGAAGTGGGAAGAAGAGATATATGAGCTCAACTGGAAGGATGAATTTCTG
BrOC972	6788895T-R	GATCCAGAAATTCATCCTTCCAGTTGAGCTCATATATCTCTTCTTCCCACTTCCAGGTT
BrOC973	6797852G-F	AATATCCATATGATAAGTTATGTTGATGCTACATTCCCTTGACACGTTGTAATGA
BrOC974	6797852G-R	GATCTCATTACAACGTGTCAAGGGAATGTAGCATCAACATAACTTATCATATGGATATT
BrOC975	6797852A-F	AATATCCATATGATAAGTTATGTTGATACTACATTCCCTTGACACGTTGTAATGA
BrOC976	6797852A-R	GATCTCATTACAACGTGTCAAGGGAATGTAGTATCAACATAACTTATCATATGGATATT
BrOC977	1810320G-F	ATTCATAATACGGGATTTTTACAGGGTGTGTACCTTAAATTAGATGATTGTGGTT
BrOC978	1810320G-R	GATCAACCACAATCATCTAATTTAAGGTACACACCCTGTAAAAATCCCGTATTATGAAT
BrOC979	1810320A-F	ATTCATAATACGGGATTTTTACAGGGTATGTACCTTAAATTAGATGATTGTGGTT
BrOC980	1810320A-R	GATCAACCACAATCATCTAATTTAAGGTACATACCCTGTAAAAATCCCGTATTATGAAT
BrOC981	6845621G-F	AGTTTCATCCAACAGATGGGGCGCTCAGTCTGTGGTATGGGAAAGTGAGGAGTCA
BrOC982	6845621G-R	GATCTGACTCCTCACTTTCCCATACCACAGACTGAGCGCCCCATCTGTTGGATGAAACT
BrOC983	6845621A-F	AGTTTCATCCAACAGATGGGGCGCTCAATCTGTGGTATGGGAAAGTGAGGAGTCA
BrOC984	6845621A-R	GATCTGACTCCTCACTTTCCCATACCACAGATTGAGCGCCCCATCTGTTGGATGAAACT
BrOC985	6878584G-F	TTTCATTCATTCGAGAAAGAGCAGCCAGTGCCTCTGATAGTCCATCCTCAAGAAT
BrOC986	6878584G-R	GATCATTCTTGAGGATGGACTATCAGAGGCACTGGCTGCTCTTTCTCGAATGAATGAAA
BrOC987	6878584A-F	TTTCATTCATTCGAGAAAGAGCAGCCAATGCCTCTGATAGTCCATCCTCAAGAAT
BrOC988	6878584A-R	GATCATTCTTGAGGATGGACTATCAGAGGCATTGGCTGCTCTTTCTCGAATGAATGAAA
BrOC989	698813G-F	ATGATTTTCTGTTACAAGATTTTCTTTGGTTTATAGACCTACTTTACCTTGGCTT
BrOC990	698813G-R	GATCAAGCCAAGGTAAAGTAGGTCTATAAACCAAAGAAAATCTTGTAACAGAAAATCAT
BrOC991	698813A-F	ATGATTTTCTGTTACAAGATTTTCTTTAGTTTATAGACCTACTTTACCTTGGCTT
BrOC992	698813A-R	GATCAAGCCAAGGTAAAGTAGGTCTATAAACTAAAGAAAATCTTGTAACAGAAAATCAT
BrOC993	7072122C-F	ATATACCACAGATTGTTAACCATTCACCCATTGAAGGGCACCTGGGCTATTTCCA
BrOC994	7072122C-R	GATCTGGAAATAGCCCAGGTGCCCTTCAATGGGTGAATGGTTAACAATCTGTGGTATAT
BrOC995	7072122T-F	ATATACCACAGATTGTTAACCATTCACTCATTGAAGGGCACCTGGGCTATTTCCA
BrOC996	7072122T-R	GATCTGGAAATAGCCCAGGTGCCCTTCAATGAGTGAATGGTTAACAATCTGTGGTATAT
BrOC997	7089227G-F	GAAGATTTCAAAGACTTCAGAGAAAAGGTCGCTTACAAAGGTGCAGGAATTAAAA
BrOC998	7089227G-R	GATCTTTTAATTCCTGCACCTTTGTAAGCGACCTTTTCTCTGAAGTCTTTGAAATCTTC
BrOC999	7089227T-F	GAAGATTTCAAAGACTTCAGAGAAAAGTTCGCTTACAAAGGTGCAGGAATTAAAA
BrOC1000	7089227T-R	GATCTTTTAATTCCTGCACCTTTGTAAGCGAACTTTTCTCTGAAGTCTTTGAAATCTTC
BrOC1001	7089814C-F	GTTAACAGGCTTGTAGGTGCTAGAAGGCGACTCCTGCACTGGGGATCTTCTCTGT
BrOC1002	7089814C-R	GATCACAGAGAAGATCCCCAGTGCAGGAGTCGCCTTCTAGCACCTACAAGCCTGTTAAC
BrOC1003	7089814T-F	GTTAACAGGCTTGTAGGTGCTAGAAGGTGACTCCTGCACTGGGGATCTTCTCTGT
BrOC1004	7089814T-R	GATCACAGAGAAGATCCCCAGTGCAGGAGTCACCTTCTAGCACCTACAAGCCTGTTAAC
BrOC1005	7102705A-F	TGGCGGGCCCAGGCTTTACAAGAGGTCAGGAACTTTCCTTCCATGGTCGCTCGCT
BrOC1006	7102705A-R	GATCAGCGAGCGACCATGGAAGGAAAGTTCCTGACCTCTTGTAAAGCCTGGGCCCGCCA
BrOC1007	7102705G-F	TGGCGGGCCCAGGCTTTACAAGAGGTCGGGAACTTTCCTTCCATGGTCGCTCGCT
BrOC1008	7102705G-R	GATCAGCGAGCGACCATGGAAGGAAAGTTCCCGACCTCTTGTAAAGCCTGGGCCCGCCA
BrOC1009	7104745A-F	AGCTCTACAAGGCCACAAGTTTTGTCTATTTTGCTTCTTGCCTAACATGTAAAAG
BrOC1010	7104745A-R	GATCCTTTTACATGTTAGGCAAGAAGCAAAATAGACAAAACTTGTGGCCTTGTAGAGCT
BrOC1011	7104745G-F	AGCTCTACAAGGCCACAAGTTTTGTCTGTTTTGCTTCTTGCCTAACATGTAAAAG
BrOC1012	7104745G-R	GATCCTTTTACATGTTAGGCAAGAAGCAAAACAGACAAAACTTGTGGCCTTGTAGAGCT
BrOC1013	7107217A-F	TACATGTATGCCAGGAGACACATATACAAAGAATAATCATAGTTGAACTTGCCAA
BrOC1014	7107217A-R	GATCTTGGCAAGTTCAACTATGATTATTCTTTGTATATGTGTCTCCTGGCATACATGTA
BrOC1015	7107217C-F	TACATGTATGCCAGGAGACACATATACCAAGAATAATCATAGTTGAACTTGCCAA
BrOC1016	7107217C-R	GATCTTGGCAAGTTCAACTATGATTATTCTTGGTATATGTGTCTCCTGGCATACATGTA
BrOC1017	7149859G-F	CCGTCGCGCAAGAACTAGATGTATGCTGAGTGAACCCACGGAGCAGAGCACAGCC
BrOC1018	7149859G-R	GATCGGCTGTGCTCTGCTCCGTGGGTTCACTCAGCATACATCTAGTTCTTGCGCGACGG
BrOC1019	7149859T-F	CCGTCGCGCAAGAACTAGATGTATGCTTAGTGAACCCACGGAGCAGAGCACAGCC
BrOC1020	7149859T-R	GATCGGCTGTGCTCTGCTCCGTGGGTTCACTAAGCATACATCTAGTTCTTGCGCGACGG
BrOC1021	7192724G-F	TAAAATCAGGAGAACCTCATTGCAAACGAATTCATACCTAGATTCCACAGAATCA
BrOC1022	7192724G-R	GATCTGATTCTGTGGAATCTAGGTATGAATTCGTTTGCAATGAGGTTCTCCTGATTTTA
BrOC1023	7192724C-F	TAAAATCAGGAGAACCTCATTGCAAACCAATTCATACCTAGATTCCACAGAATCA
BrOC1024	7192724C-R	GATCTGATTCTGTGGAATCTAGGTATGAATTGGTTTGCAATGAGGTTCTCCTGATTTTA
BrOC1025	724767T-F	GGAGCCCTCTAGCCAGAATAAAGTCAGTTTGTGAGGTAAAAAGATTTAAAAATAA
BrOC1026	724767T-R	GATCTTATTTTTAAATCTTTTTACCTCACAAACTGACTTTATTCTGGCTAGAGGGCTCC
BrOC1027	724767C-F	GGAGCCCTCTAGCCAGAATAAAGTCAGCTTGTGAGGTAAAAAGATTTAAAAATAA
BrOC1028	724767C-R	GATCTTATTTTTAAATCTTTTTACCTCACAAGCTGACTTTATTCTGGCTAGAGGGCTCC
BrOC1029	727333A-F	TGCAGTGTATGGCCACACACAAAAGACACCAGCAAACTGGAGCTTAAGTTAACCA
BrOC1030	727333A-R	GATCTGGTTAACTTAAGCTCCAGTTTGCTGGTGTCTTTTGTGTGTGGCCATACACTGCA
BrOC1031	727333C-F	TGCAGTGTATGGCCACACACAAAAGACCCCAGCAAACTGGAGCTTAAGTTAACCA
BrOC1032	727333C-R	GATCTGGTTAACTTAAGCTCCAGTTTGCTGGGGTCTTTTGTGTGTGGCCATACACTGCA
BrOC1033	7476422G-F	GAAAGATTTTATTCTGTAAATTGCATCGCACTGTACACATTTTTTTCTGAAATCT
BrOC1034	7476422G-R	GATCAGATTTCAGAAAAAAATGTGTACAGTGCGATGCAATTTACAGAATAAAATCTTTC
BrOC1035	7476422T-F	GAAAGATTTTATTCTGTAAATTGCATCTCACTGTACACATTTTTTTCTGAAATCT
BrOC1036	7476422T-R	GATCAGATTTCAGAAAAAAATGTGTACAGTGAGATGCAATTTACAGAATAAAATCTTTC
BrOC1037	7648642A-F	TTTCAACTGTGAGAAAATGGCTCAGGGATATAATTTCTCAAAAAGGGCTCTGGCT
BrOC1038	7648642A-R	GATCAGCCAGAGCCCTTTTTGAGAAATTATATCCCTGAGCCATTTTCTCACAGTTGAAA
BrOC1039	7648642C-F	TTTCAACTGTGAGAAAATGGCTCAGGGCTATAATTTCTCAAAAAGGGCTCTGGCT
BrOC1040	7648642C-R	GATCAGCCAGAGCCCTTTTTGAGAAATTATAGCCCTGAGCCATTTTCTCACAGTTGAAA
BrOC1041	765855A-F	GTAATCCTTAGTGGTACAGGAAGATGAAGCTATACAGTATCGACCCTCAGTCTCT
BrOC1042	765855A-R	GATCAGAGACTGAGGGTCGATACTGTATAGCTTCATCTTCCTGTACCACTAAGGATTAC
BrOC1043	765855G-F	GTAATCCTTAGTGGTACAGGAAGATGAGGCTATACAGTATCGACCCTCAGTCTCT
BrOC1044	765855G-R	GATCAGAGACTGAGGGTCGATACTGTATAGCCTCATCTTCCTGTACCACTAAGGATTAC
BrOC1045	765899C-F	GGGCATGAACTTTTTTCCCCATAACTTCAATAAACAACAGTTTTAGCCTCAGTAG
BrOC1046	765899C-R	GATCCTACTGAGGCTAAAACTGTTGTTTATTGAAGTTATGGGGAAAAAAGTTCATGCCC
BrOC1047	765899T-F	GGGCATGAACTTTTTTCCCCATAACTTTAATAAACAACAGTTTTAGCCTCAGTAG
BrOC1048	765899T-R	GATCCTACTGAGGCTAAAACTGTTGTTTATTAAAGTTATGGGGAAAAAAGTTCATGCCC
BrOC1049	737387A-F	TGGATGTCAAAACATTTGCATTCAGGGAGAGATAAAGTCAAAACTGGGACAAATC
BrOC1050	737387A-R	GATCGATTTGTCCCAGTTTTGACTTTATCTCTCCCTGAATGCAAATGTTTTGACATCCA
BrOC1051	737387G-F	TGGATGTCAAAACATTTGCATTCAGGGGGAGATAAAGTCAAAACTGGGACAAATC
BrOC1052	737387G-R	GATCGATTTGTCCCAGTTTTGACTTTATCTCCCCCTGAATGCAAATGTTTTGACATCCA
BrOC1053	2842347T-F	TAAATTCCTAGCAGCTCTTTGTCATTATGTGTTTTCTTGGGTACGAAGTTTGACA
BrOC1054	2842347T-R	GATCTGTCAAACTTCGTACCCAAGAAAACACATAATGACAAAGAGCTGCTAGGAATTTA
BrOC1055	2842347C-F	TAAATTCCTAGCAGCTCTTTGTCATTACGTGTTTTCTTGGGTACGAAGTTTGACA
BrOC1056	2842347C-R	GATCTGTCAAACTTCGTACCCAAGAAAACACGTAATGACAAAGAGCTGCTAGGAATTTA
BrOC1057	757369A-F	AAATTTTGTGCTTGGGTATGTGTGCACACATGGTAGGCGCCCACACTCAAGTGTG
BrOC1058	757369A-R	GATCCACACTTGAGTGTGGGCGCCTACCATGTGTGCACACATACCCAAGCACAAAATTT
BrOC1059	757369G-F	AAATTTTGTGCTTGGGTATGTGTGCACGCATGGTAGGCGCCCACACTCAAGTGTG
BrOC1060	757369G-R	GATCCACACTTGAGTGTGGGCGCCTACCATGCGTGCACACATACCCAAGCACAAAATTT
BrOC1061	10132579A-F	ACACACCTGTAAGCGAACATTCTGCACACCTCAATATGAGAAGAAACTGCACTCT
BrOC1062	10132579A-R	GATCAGAGTGCAGTTTCTTCTCATATTGAGGTGTGCAGAATGTTCGCTTACAGGTGTGT
BrOC1063	10132579G-F	ACACACCTGTAAGCGAACATTCTGCACGCCTCAATATGAGAAGAAACTGCACTCT
BrOC1064	10132579G-R	GATCAGAGTGCAGTTTCTTCTCATATTGAGGCGTGCAGAATGTTCGCTTACAGGTGTGT
BrOC1065	2842346T-F	AGGCCTGGTCCTGCAGGAAATGGTTCCAGTGGGGAGAACTCCTACTGCTCCAAGG
BrOC1066	2842346T-R	GATCCCTTGGAGCAGTAGGAGTTCTCCCCACTGGAACCATTTCCTGCAGGACCAGGCCT
BrOC1067	2842346C-F	AGGCCTGGTCCTGCAGGAAATGGTTCCCGTGGGGAGAACTCCTACTGCTCCAAGG
BrOC1068	2842346C-R	GATCCCTTGGAGCAGTAGGAGTTCTCCCCACGGGAACCATTTCCTGCAGGACCAGGCCT
BrOC1069	7716600A-F	TATTATAGGAAGATGTGCACATGTACCACAAAGCTTAAAGTACAATTAAAAAAAA
BrOC1070	7716600A-R	GATCTTTTTTTTAATTGTACTTTAAGCTTTGTGGTACATGTGCACATCTTCCTATAATA
BrOC1071	7716600C-F	TATTATAGGAAGATGTGCACATGTACCCCAAAGCTTAAAGTACAATTAAAAAAAA
BrOC1072	7716600C-R	GATCTTTTTTTTAATTGTACTTTAAGCTTTGGGGTACATGTGCACATCTTCCTATAATA
BrOC1073	7726354T-F	CTCATCCCCTTCTCCCTCCTCCATCTCTGATACCTAACTGCTTAATGTTGCTTCA
BrOC1074	7726354T-R	GATCTGAAGCAACATTAAGCAGTTAGGTATCAGAGATGGAGGAGGGAGAAGGGGATGAG
BrOC1075	7726354C-F	CTCATCCCCTTCTCCCTCCTCCATCTCCGATACCTAACTGCTTAATGTTGCTTCA
BrOC1076	7726354C-R	GATCTGAAGCAACATTAAGCAGTTAGGTATCGGAGATGGAGGAGGGAGAAGGGGATGAG
BrOC1077	780093T-F	GTCCTGTGGTTCTTGCAAATGCCTGGTTGGGGGCTCTTGCTTGGGACACATGCAT
BrOC1078	780093T-R	GATCATGCATGTGTCCCAAGCAAGAGCCCCCAACCAGGCATTTGCAAGAACCACAGGAC
BrOC1079	780093C-F	GTCCTGTGGTTCTTGCAAATGCCTGGTCGGGGGCTCTTGCTTGGGACACATGCAT
BrOC1080	780093C-R	GATCATGCATGTGTCCCAAGCAAGAGCCCCCGACCAGGCATTTGCAAGAACCACAGGAC
BrOC1081	7816345T-F	TTACTGACACTTCTGTCATCTCCAATTTGTTCTTCAGCCTCTCCAGTGATTTTTT
BrOC1082	7816345T-R	GATCAAAAAATCACTGGAGAGGCTGAAGAACAAATTGGAGATGACAGAAGTGTCAGTAA
BrOC1083	7816345C-F	TTACTGACACTTCTGTCATCTCCAATTCGTTCTTCAGCCTCTCCAGTGATTTTTT
BrOC1084	7816345C-R	GATCAAAAAATCACTGGAGAGGCTGAAGAACGAATTGGAGATGACAGAAGTGTCAGTAA
BrOC1085	7837045A-F	CCCACTTGTGCACACTGTCTTCATTCTATTTCCTTTAGCTGGGCCCCTCCACTGG
BrOC1086	7837045A-R	GATCCCAGTGGAGGGGCCCAGCTAAAGGAAATAGAATGAAGACAGTGTGCACAAGTGGG
BrOC1087	7837045C-F	CCCACTTGTGCACACTGTCTTCATTCTCTTTCCTTTAGCTGGGCCCCTCCACTGG
BrOC1088	7837045C-R	GATCCCAGTGGAGGGGCCCAGCTAAAGGAAAGAGAATGAAGACAGTGTGCACAAGTGGG
BrOC1089	8100241A-F	GCAGTAGAGGAGCTGCTGCGCTGCGGCACGGACCCTAATTTGGTGCTAGAGGACG
BrOC1090	8100241A-R	GATCCGTCCTCTAGCACCAAATTAGGGTCCGTGCCGCAGCGCAGCAGCTCCTCTACTGC
BrOC1091	8100241G-F	GCAGTAGAGGAGCTGCTGCGCTGCGGCGCGGACCCTAATTTGGTGCTAGAGGACG
BrOC1092	8100241G-R	GATCCGTCCTCTAGCACCAAATTAGGGTCCGCGCCGCAGCGCAGCAGCTCCTCTACTGC
BrOC1093	8113308C-F	GGTATCATCTTGCCTACACAGAGTTTGCTTTCCTTTTCCTTTTCATAAATTCAAA
BrOC1094	8113308C-R	GATCTTTGAATTTATGAAAAGGAAAAGGAAAGCAAACTCTGTGTAGGCAAGATGATACC
BrOC1095	8113308T-F	GGTATCATCTTGCCTACACAGAGTTTGTTTTCCTTTTCCTTTTCATAAATTCAAA
BrOC1096	8113308T-R	GATCTTTGAATTTATGAAAAGGAAAAGGAAAACAAACTCTGTGTAGGCAAGATGATACC
BrOC1097	903263G-F	TGATTTCAGTGACCTCTTATTCTCTCAGGAGAAAAAATGGGTTGCACTGAATAAT
BrOC1098	903263G-R	GATCATTATTCAGTGCAACCCATTTTTTCTCCTGAGAGAATAAGAGGTCACTGAAATCA
BrOC1099	903263T-F	TGATTTCAGTGACCTCTTATTCTCTCATGAGAAAAAATGGGTTGCACTGAATAAT
BrOC1100	903263T-R	GATCATTATTCAGTGCAACCCATTTTTTCTCATGAGAGAATAAGAGGTCACTGAAATCA
BrOC1101	921551T-F	TAGGGTGGGGAATGTTTCTTATAAACCTGGGCTCTGTTGTTGCCCTCAATCTGCA
BrOC1102	921551T-R	GATCTGCAGATTGAGGGCAACAACAGAGCCCAGGTTTATAAGAAACATTCCCCACCCTA
BrOC1103	921551C-F	TAGGGTGGGGAATGTTTCTTATAAACCCGGGCTCTGTTGTTGCCCTCAATCTGCA
BrOC1104	921551C-R	GATCTGCAGATTGAGGGCAACAACAGAGCCCGGGTTTATAAGAAACATTCCCCACCCTA
BrOC1105	4455437A-F	TGGAATAGCCTTTCCTTCTATTTTTCCATCTTTCTCCTGTTTCTCTTTACCAGAA
BrOC1106	4455437A-R	GATCTTCTGGTAAAGAGAAACAGGAGAAAGATGGAAAAATAGAAGGAAAGGCTATTCCA
BrOC1107	4455437G-F	TGGAATAGCCTTTCCTTCTATTTTTCCGTCTTTCTCCTGTTTCTCTTTACCAGAA
BrOC1108	4455437G-R	GATCTTCTGGTAAAGAGAAACAGGAGAAAGACGGAAAAATAGAAGGAAAGGCTATTCCA
BrOC1109	9383951C-F	GATCCATGATCTCCTGTACAGATCATACTGATATTGACCTGAGAGGAAAGAGCCT
BrOC1110	9383951C-R	GATCAGGCTCTTTCCTCTCAGGTCAATATCAGTATGATCTGTACAGGAGATCATGGATC
BrOC1111	9383951G-F	GATCCATGATCTCCTGTACAGATCATAGTGATATTGACCTGAGAGGAAAGAGCCT
BrOC1112	9383951G-R	GATCAGGCTCTTTCCTCTCAGGTCAATATCACTATGATCTGTACAGGAGATCATGGATC
BrOC1113	9523848T-F	CATAGACCAATGTAACAGTATGGAGAATCCAGAATCCAACACTCTTTCATGATCA
BrOC1114	9523848T-R	GATCTGATCATGAAAGAGTGTTGGATTCTGGATTCTCCATACTGTTACATTGGTCTATG
BrOC1115	9523848G-F	CATAGACCAATGTAACAGTATGGAGAAGCCAGAATCCAACACTCTTTCATGATCA
BrOC1116	9523848G-R	GATCTGATCATGAAAGAGTGTTGGATTCTGGCTTCTCCATACTGTTACATTGGTCTATG
BrOC1117	9579199A-F	AGACGGTAACCGGGAAAACTCAGACTGAGTCGCCCCATGTTATTGCGCCAGGACT
BrOC1118	9579199A-R	GATCAGTCCTGGCGCAATAACATGGGGCGACTCAGTCTGAGTTTTCCCGGTTACCGTCT
BrOC1119	9579199G-F	AGACGGTAACCGGGAAAACTCAGACTGGGTCGCCCCATGTTATTGCGCCAGGACT
BrOC1120	9579199G-R	GATCAGTCCTGGCGCAATAACATGGGGCGACCCAGTCTGAGTTTTCCCGGTTACCGTCT
BrOC1121	9628987A-F	ACAAAAATGTAAAAAAGGTGGCACTAAATAGACCACACAAAAAACTCTTGTTTCG
BrOC1122	9628987A-R	GATCCGAAACAAGAGTTTTTTGTGTGGTCTATTTAGTGCCACCTTTTTTACATTTTTGT
BrOC1123	9628987C-F	ACAAAAATGTAAAAAAGGTGGCACTAACTAGACCACACAAAAAACTCTTGTTTCG
BrOC1124	9628987C-R	GATCCGAAACAAGAGTTTTTTGTGTGGTCTAGTTAGTGCCACCTTTTTTACATTTTTGT
BrOC1125	2289731A-F	GGTGGGCTCCTTGGACACCTCTAAGCCAAGGTCATCAGGGATTCTGAAGAGACCT
BrOC1126	2289731A-R	GATCAGGTCTCTTCAGAATCCCTGATGACCTTGGCTTAGAGGTGTCCAAGGAGCCCACC
BrOC1127	2289731G-F	GGTGGGCTCCTTGGACACCTCTAAGCCGAGGTCATCAGGGATTCTGAAGAGACCT
BrOC1128	2289731G-R	GATCAGGTCTCTTCAGAATCCCTGATGACCTCGGCTTAGAGGTGTCCAAGGAGCCCACC
BrOC1129	12711517C-F	TCATCCCCTTTTTCTGTTTCCTTTCTCCTTAGAGTGTAGTTTATGCATCAGTTCT
BrOC1130	12711517C-R	GATCAGAACTGATGCATAAACTACACTCTAAGGAGAAAGGAAACAGAAAAAGGGGATGA
BrOC1131	12711517T-F	TCATCCCCTTTTTCTGTTTCCTTTCTCTTTAGAGTGTAGTTTATGCATCAGTTCT
BrOC1132	12711517T-R	GATCAGAACTGATGCATAAACTACACTCTAAAGAGAAAGGAAACAGAAAAAGGGGATGA
BrOC1133	2305016C-F	GCGCATTCCCCTGAGCAGAGCAGGGTCCGCGCTGTGTGATGGGGGTGCGGGGCTC
BrOC1134	2305016C-R	GATCGAGCCCCGCACCCCCATCACACAGCGCGGACCCTGCTCTGCTCAGGGGAATGCGC
BrOC1135	2305016T-F	GCGCATTCCCCTGAGCAGAGCAGGGTCTGCGCTGTGTGATGGGGGTGCGGGGCTC
BrOC1136	2305016T-R	GATCGAGCCCCGCACCCCCATCACACAGCGCAGACCCTGCTCTGCTCAGGGGAATGCGC
BrOC1137	7535752G-F	AGCGAGCTGACGGGCTCCAGCGAGCGCGCGGAGCAGCCTCTGTCCGTGGGGCGCC
BrOC1138	7535752G-R	GATCGGCGCCCCACGGACAGAGGCTGCTCCGCGCGCTCGCTGGAGCCCGTCAGCTCGCT
BrOC1139	7535752T-F	AGCGAGCTGACGGGCTCCAGCGAGCGCTCGGAGCAGCCTCTGTCCGTGGGGCGCC
BrOC1140	7535752T-R	GATCGGCGCCCCACGGACAGAGGCTGCTCCGAGCGCTCGCTGGAGCCCGTCAGCTCGCT
BrOC1141	981782A-F	TCTTATTCATTTTCATGGTCCCTGAGAAAAATTTCAAGATTGTTATCTGAAAAAT
BrOC1142	981782A-R	GATCATTTTTCAGATAACAATCTTGAAATTTTTCTCAGGGACCATGAAAATGAATAAGA
BrOC1143	981782C-F	TCTTATTCATTTTCATGGTCCCTGAGACAAATTTCAAGATTGTTATCTGAAAAAT
BrOC1144	981782C-R	GATCATTTTTCAGATAACAATCTTGAAATTTGTCTCAGGGACCATGAAAATGAATAAGA
BrOC1145	9934948T-F	TTTGGAGTTGTTTATATAGCATGTCTCTTTATCTGTATAAAGCAAAGAACATCTC
BrOC1146	9934948T-R	GATCGAGATGTTCTTTGCTTTATACAGATAAAGAGACATGCTATATAAACAACTCCAAA
BrOC1147	9934948C-F	TTTGGAGTTGTTTATATAGCATGTCTCCTTATCTGTATAAAGCAAAGAACATCTC
BrOC1148	9934948C-R	GATCGAGATGTTCTTTGCTTTATACAGATAAGGAGACATGCTATATAAACAACTCCAAA
BrOC1149	chr2240779964A-F	GTGCCTGACACATGGTATATACTTTATAAACATTTGTTAAATAAATAGTGGAACA
BrOC1150	chr2240779964A-R	GATCTGTTCCACTATTTATTTAACAAATGTTTATAAAGTATATACCATGTGTCAGGCAC
BrOC1151	chr2240779964G-F	GTGCCTGACACATGGTATATACTTTATGAACATTTGTTAAATAAATAGTGGAACA
BrOC1152	chr2240779964G-R	GATCTGTTCCACTATTTATTTAACAAATGTTCATAAAGTATATACCATGTGTCAGGCAC
BrOC1153	chr2245895495C-F	GCCCCTGCAGAGGCCACAGCGTAAAGTCGTCAACACCTCGGGGTGGCAAGGGCCC
BrOC1154	chr2245895495C-R	GATCGGGCCCTTGCCACCCCGAGGTGTTGACGACTTTACGCTGTGGCCTCTGCAGGGGC
BrOC1155	chr2245895495T-F	GCCCCTGCAGAGGCCACAGCGTAAAGTTGTCAACACCTCGGGGTGGCAAGGGCCC
BrOC1156	chr2245895495T-R	GATCGGGCCCTTGCCACCCCGAGGTGTTGACAACTTTACGCTGTGGCCTCTGCAGGGGC
BrOC1157	chr3116704634G-F	TAAAAGAGAAATACAAGCATTGGGTAAGATAGAATCTCCATCGCATTAGACTGAA
BrOC1158	chr3116704634G-R	GATCTTCAGTCTAATGCGATGGAGATTCTATCTTACCCAATGCTTGTATTTCTCTTTTA
BrOC1159	chr3116704634A-F	TAAAAGAGAAATACAAGCATTGGGTAAAATAGAATCTCCATCGCATTAGACTGAA
BrOC1160	chr3116704634A-R	GATCTTCAGTCTAATGCGATGGAGATTCTATTTTACCCAATGCTTGTATTTCTCTTTTA
BrOC1161	chr3130947635T-F	CTGCCAAATAATTTTCCATTGTAAGGATTTATATCACATAGTTGGTGAATTTAAT
BrOC1162	chr3130947635T-R	GATCATTAAATTCACCAACTATGTGATATAAATCCTTACAATGGAAAATTATTTGGCAG
BrOC1163	chr3130947635C-F	CTGCCAAATAATTTTCCATTGTAAGGACTTATATCACATAGTTGGTGAATTTAAT
BrOC1164	chr3130947635C-R	GATCATTAAATTCACCAACTATGTGATATAAGTCCTTACAATGGAAAATTATTTGGCAG
BrOC1165	chr4187239569C-F	TCCTCCTTCCCTTCCTTCCTCCCTTTGCACCTGCCTTCCTTTCCTTTTTTTTTTT
BrOC1166	chr4187239569C-R	GATCAAAAAAAAAAAGGAAAGGAAGGCAGGTGCAAAGGGAGGAAGGAAGGGAAGGAGGA
BrOC1167	chr4187239569T-F	TCCTCCTTCCCTTCCTTCCTCCCTTTGTACCTGCCTTCCTTTCCTTTTTTTTTTT
BrOC1168	chr4187239569T-R	GATCAAAAAAAAAAAGGAAAGGAAGGCAGGTACAAAGGGAGGAAGGAAGGGAAGGAGGA
BrOC1169	chr650202617T-F	ATTTTCTCAAAATTTAATTTTTGGAATTCATCTTTCTTTTTAGATTTTTTATAAG
BrOC1170	chr650202617T-R	GATCCTTATAAAAAATCTAAAAAGAAAGATGAATTCCAAAAATTAAATTTTGAGAAAAT
BrOC1171	chr650202617C-F	ATTTTCTCAAAATTTAATTTTTGGAATCCATCTTTCTTTTTAGATTTTTTATAAG
BrOC1172	chr650202617C-R	GATCCTTATAAAAAATCTAAAAAGAAAGATGGATTCCAAAAATTAAATTTTGAGAAAAT
BrOC1173	chr667596834G-F	ATTCAAGTAAAGGGCTTCAGGCCTGGAGAACTCACTGAACTTGGAGATCATTTCT
BrOC1174	chr667596834G-R	GATCAGAAATGATCTCCAAGTTCAGTGAGTTCTCCAGGCCTGAAGCCCTTTACTTGAAT
BrOC1175	chr667596834A-F	ATTCAAGTAAAGGGCTTCAGGCCTGGATAACTCACTGAACTTGGAGATCATTTCT
BrOC1176	chr667596834A-R	GATCAGAAATGATCTCCAAGTTCAGTGAGTTATCCAGGCCTGAAGCCCTTTACTTGAAT
BrOC1177	73012590TC-F	GAGCAAGGACTTCCCGAGGTCTAGAGTCGGGTTCTGCCCACAGCCTGATGTAATC
BrOC1178	73012590TC-R	GATCGATTACATCAGGCTGTGGGCAGAACCCGACTCTAGACCTCGGGAAGTCCTTGCTC
BrOC1179	73012590AA-F	GAGCAAGGACTTCCCGAGGTCTAGAGAAGGGTTCTGCCCACAGCCTGATGTAATC
BrOC1180	73012590AA-R	GATCGATTACATCAGGCTGTGGGCAGAACCCTTCTCTAGACCTCGGGAAGTCCTTGCTC
BrOC1181	35686037C-F	TCCAAGCTCCCCTTTCCCAGACTCAGCCAGTCCTGGTGTGGAGGGGCAGGGAGAT
BrOC1182	35686037C-R	GATCATCTCCCTGCCCCTCCACACCAGGACTGGCTGAGTCTGGGAAAGGGGAGCTTGGA
BrOC1183	35686037T-F	TCCAAGCTCCCCTTTCCCAGACTCAGCTAGTCCTGGTGTGGAGGGGCAGGGAGAT
BrOC1184	35686037T-R	GATCATCTCCCTGCCCCTCCACACCAGGACTAGCTGAGTCTGGGAAAGGGGAGCTTGGA

## Sheet: Table S4
288 SNPs	CONTEXT
chr22:40779964
chr22:45895495
chr3:116704634
chr3:130947635
chr4:187239569
chr6:50202617
chr6:67596834
rs10069690	intron_variant
rs10112481	intergenic_variant
rs1011970	intron_variant
rs10132579	intron_variant
rs1017226	intron_variant
rs10263639	intergenic_variant
rs10411161	downstream_gene_variant
rs10443215	intron_variant
rs10466033	intron_variant
rs10472076	intergenic_variant
rs10474352	intron_variant
rs10488023	intron_variant
rs10490113	intron_variant
rs10501858	non_coding_transcript_exon_variant
rs10509373	intron_variant
rs10510102	intron_variant
rs10515260	downstream_gene_variant
rs1053338	non_coding_transcript_exon_variant
rs10759243	upstream_gene_variant
rs10771399	intergenic_variant
rs10771431	downstream_gene_variant
rs10818894	upstream_gene_variant
rs10822013	intron_variant
rs10825036	intergenic_variant
rs10853029	intron_variant
rs10871290	downstream_gene_variant
rs1092913	intron_variant
rs10941679	intergenic_variant
rs10995190	intron_variant
rs11059635	intron_variant
rs11075995	intron_variant
rs11082321	intron_variant
rs11196174	intron_variant
rs11199914	intergenic_variant
rs11242675	downstream_gene_variant
rs11249433	intron_variant
rs11255615	intergenic_variant
rs11257188	intron_variant
rs11548323	3_prime_UTR_variant
rs1154865	intergenic_variant
rs11552449	missense_variant
rs11571833	stop_gained
rs11613298	synonymous_variant
rs11644424	intron_variant
rs11654964	intergenic_variant
rs11685222	downstream_gene_variant
rs11688246	intergenic_variant
rs11780156	intergenic_variant
rs11786541	intergenic_variant
rs11814448	intergenic_variant
rs11820646	upstream_gene_variant
rs11919041	intron_variant
rs12118390	intergenic_variant
rs12173570	intergenic_variant
rs1219648	intron_variant
rs12355688	non_coding_transcript_exon_variant
rs12358475	intergenic_variant
rs12371778	intergenic_variant
rs12422552	regulatory_region_variant
rs12467348	intron_variant
rs12493607	intron_variant
rs12565140	upstream_gene_variant
rs12585963	intergenic_variant
rs12620464	intron_variant
rs12710696	intron_variant
rs12711517	missense_variant
rs12906542	intron_variant
rs1292011	regulatory_region_variant
rs12922061	intron_variant
rs13025833	intron_variant
rs130318	intron_variant
rs13116936	intron_variant
rs1314913	intron_variant
rs132390	intron_variant
rs13281615	intron_variant
rs13329835	intron_variant
rs13387042	intergenic_variant
rs13393577	intron_variant
rs13401620	upstream_gene_variant
rs1353747	intron_variant
rs1387389	intron_variant
rs140068132	intergenic_variant
rs1432679	intron_variant
rs1436904	intron_variant
rs148760487	intergenic_variant
rs1493354	intergenic_variant
rs1529102	regulatory_region_variant
rs1550623	intron_variant
rs1562430	intron_variant
rs163818	intergenic_variant
rs166870	intergenic_variant
rs16830728	intron_variant
rs16832889	intron_variant
rs16857609	intron_variant
rs16875333	downstream_gene_variant
rs16882214	intron_variant
rs16886034	regulatory_region_variant
rs16886113	regulatory_region_variant
rs16886165	intergenic_variant
rs16886181	regulatory_region_variant
rs16886364	intron_variant
rs16886397	intron_variant
rs16886448	intron_variant
rs17042688	intron_variant
rs17051310	intron_variant
rs17141741	upstream_gene_variant
rs17221259	downstream_gene_variant
rs1728400	intergenic_variant
rs17356907	intron_variant
rs17435444	intron_variant
rs17530068	intergenic_variant
rs17625845	intergenic_variant
rs17817449	intron_variant
rs1810320	intron_variant
rs1858231	intron_variant
rs1864729	downstream_gene_variant
rs1870323	intron_variant
rs1876206	intron_variant
rs1926657	intron_variant
rs1943466	intron_variant
rs1962073	intron_variant
rs1978503	intron_variant
rs2016394	intron_variant
rs2032224	downstream_gene_variant
rs204247	intergenic_variant
rs2046210	intergenic_variant
rs2048672	intron_variant
rs2059614	intron_variant
rs2075555	intron_variant
rs2111836	intron_variant
rs2180341	intron_variant
rs2193094	intron_variant
rs2229882	synonymous_variant
rs2230754	synonymous_variant
rs2236007	intron_variant
rs2284378	intron_variant
rs2289731	missense_variant
rs2290203	intron_variant
rs2290854	intron_variant
rs2305016	missense_variant
rs2363956	missense_variant
rs2380205	upstream_gene_variant
rs2386661	upstream_gene_variant
rs2392780	intron_variant
rs2471042	downstream_gene_variant
rs2496589	intergenic_variant
rs2588809	intron_variant
rs2716816	intron_variant
rs2731620	upstream_gene_variant
rs2774307	intron_variant
rs2819348	intron_variant
rs2823093	intergenic_variant
rs2838088	regulatory_region_variant
rs2842347	intron_variant
rs2912774	intron_variant
rs2912780	intron_variant
rs2943559	intron_variant
rs2981575	intron_variant
rs2981578	intron_variant
rs2981579	intron_variant
rs2981582	intron_variant
rs3112612	intron_variant
rs34065801	intron_variant
rs34479159	intron_variant
rs3734805	3_prime_UTR_variant
rs3750817	intron_variant
rs3757318	intron_variant
rs3760982	upstream_gene_variant
rs3773651	intron_variant
rs3784099	intron_variant
rs3785856	intron_variant
rs3785982	intron_variant
rs3803662	non_coding_transcript_exon_variant
rs3806872	downstream_gene_variant
rs3817198	intron_variant
rs3820706	intron_variant
rs3822625	synonymous_variant
rs3844412	intergenic_variant
rs3884558	intron_variant
rs3885907	intron_variant
rs3903072	regulatory_region_variant
rs421379	intergenic_variant
rs4234284	intergenic_variant
rs4245739	3_prime_UTR_variant
rs4262906	intergenic_variant
rs4414128	upstream_gene_variant
rs4415084	intergenic_variant
rs4455437	intron_variant
rs4474258	non_coding_transcript_exon_variant
rs458685	intron_variant
rs4665972	intron_variant
rs4699587	intron_variant
rs4761470	intron_variant
rs4784223	intron_variant
rs4784227	intron_variant
rs478665	intergenic_variant
rs479825	intron_variant
rs4808611	intron_variant
rs4808801	intron_variant
rs4820792	intergenic_variant
rs4849887	intergenic_variant
rs4902141	intergenic_variant
rs4951011	5_prime_UTR_variant
rs4973768	3_prime_UTR_variant
rs527616	intron_variant
rs537626	intergenic_variant
rs580384	intron_variant
rs58263042	intron_variant
rs594206	intron_variant
rs6001930	intron_variant
rs6077414	intron_variant
rs61159171	intron_variant
rs6117615	upstream_gene_variant
rs61280460	intergenic_variant
rs614367	intergenic_variant
rs616488	intron_variant
rs62314947	intron_variant
rs637644	intergenic_variant
rs6453204	intron_variant
rs6472903	intron_variant
rs6475600	intergenic_variant
rs6504950	intron_variant
rs653465	intron_variant
rs6549915	intron_variant
rs6556756	intron_variant
rs6678914	intron_variant
rs672203	intron_variant
rs6762644	intron_variant
rs6788895	intron_variant
rs6797852	intron_variant
rs6828523	intron_variant
rs6835704	intron_variant
rs6845621	intergenic_variant
rs6878584	intergenic_variant
rs6964587	non_coding_transcript_exon_variant
rs698813	intron_variant
rs704010	intergenic_variant
rs7072122	downstream_gene_variant
rs7072776	intron_variant
rs7089227	intron_variant
rs7089814	intron_variant
rs7102705	intron_variant
rs7107217	intron_variant
rs7149859	intron_variant
rs7192724	intron_variant
rs720475	intron_variant
rs724767	intron_variant
rs727333	intron_variant
rs737387	intron_variant
rs7476422	missense_variant
rs7535752	intron_variant
rs757369	intron_variant
rs7648642	intron_variant
rs765855	intron_variant
rs765899	intergenic_variant
rs7716600	intron_variant
rs7726354	intron_variant
rs780093	upstream_gene_variant
rs7816345	regulatory_region_variant
rs7837045	intron_variant
rs7904519	missense_variant
rs8100241	intron_variant
rs8113308	synonymous_variant
rs8170	intergenic_variant
rs865686	regulatory_region_variant
rs889312	intron_variant
rs903263	intron_variant
rs909116	intron_variant
rs921551	intron_variant
rs9383938	intron_variant
rs9383951	intron_variant
rs941764	intron_variant
rs9485372	intergenic_variant
rs9523848	intergenic_variant
rs9579199	missense_variant
rs9628987	intergenic_variant
rs9693444	intron_variant
rs9790517	intron_variant
rs981782	intron_variant
rs9934948	intron_variant
rs999737	intergenic_variant

## Sheet: Table S5
Code	Primer name	Sequence(5'--3')
NGR1350	NGRlibFH-1F	ACTCTTTCCCTACACGACGCTCTTCCGATCTcgaggtcagtacagtcgttccagt
NGR1351	NGRlibFH-2F	ACTCTTTCCCTACACGACGCTCTTCCGATCTgcgaggtcagtacagtcgttccagt
NGR1352	NGRlibFH-3F	ACTCTTTCCCTACACGACGCTCTTCCGATCTtgcgaggtcagtacagtcgttccagt
NGR1353	NGRlibFH-4F	ACTCTTTCCCTACACGACGCTCTTCCGATCTgtgcgaggtcagtacagtcgttcca
NGR1354	NGRlibFH-5F	ACTCTTTCCCTACACGACGCTCTTCCGATCTcgtgcgaggtcagtacagtcgttcca
NGR1355	NGRlibFH-6F	ACTCTTTCCCTACACGACGCTCTTCCGATCTccgtgcgaggtcagtacagtcgttcca
NGR1356	NGRlibFH-7F	ACTCTTTCCCTACACGACGCTCTTCCGATCTaccgtgcgaggtcagtacagtcgttc
NGR1357	NGRlibFH-8F	ACTCTTTCCCTACACGACGCTCTTCCGATCTgaccgtgcgaggtcagtacagtcgttc
NGR1358	NGRlibFH-9F	ACTCTTTCCCTACACGACGCTCTTCCGATCTtgaccgtgcgaggtcagtacagtcgtt
NGR1359	NGRlibFH-10F	ACTCTTTCCCTACACGACGCTCTTCCGATCTgtgaccgtgcgaggtcagtacagtcgtt
NGR1360	NGRlibFH-3R	GTGACTGGAGTTCAGACGTGTGCTCTTCCGATCTtcacctggtagcctcaggactcagt
NGR1361	NGRlibFH-4R	GTGACTGGAGTTCAGACGTGTGCTCTTCCGATCTcacctggtagcctcaggactcagtc
NGR1362	NGRlibFH-5R	GTGACTGGAGTTCAGACGTGTGCTCTTCCGATCTacctggtagcctcaggactcagtca
NGR1363	NGRlibFH-6R	GTGACTGGAGTTCAGACGTGTGCTCTTCCGATCTcctggtagcctcaggactcagtcag
NGR1364	NGRlibFH-7R	GTGACTGGAGTTCAGACGTGTGCTCTTCCGATCTctggtagcctcaggactcagtcaga
NGR1365	NGRlibFH-8R	GTGACTGGAGTTCAGACGTGTGCTCTTCCGATCTtggtagcctcaggactcagtcagag
NGR1366	NGRlibFH-9R	GTGACTGGAGTTCAGACGTGTGCTCTTCCGATCTggtagcctcaggactcagtcagaga
NGR1367	NGRlibFH-10R	GTGACTGGAGTTCAGACGTGTGCTCTTCCGATCTgtagcctcaggactcagtcagagac
NGR1368	NGRlibFH-11R	GTGACTGGAGTTCAGACGTGTGCTCTTCCGATCTtagcctcaggactcagtcagagact
NGR1369	NGRlibFH-12R	GTGACTGGAGTTCAGACGTGTGCTCTTCCGATCTagcctcaggactcagtcagagactt
NGR1370	NGRlibLH-1F	ACTCTTTCCCTACACGACGCTCTTCCGATCTcctgaggctaccaggtgactagtg
NGR1371	NGRlibLH-2F	ACTCTTTCCCTACACGACGCTCTTCCGATCTtcctgaggctaccaggtgactagtg
NGR1372	NGRlibLH-3F	ACTCTTTCCCTACACGACGCTCTTCCGATCTgtcctgaggctaccaggtgactagtg
NGR1373	NGRlibLH-4F	ACTCTTTCCCTACACGACGCTCTTCCGATCTagtcctgaggctaccaggtgacta
NGR1374	NGRlibLH-5F	ACTCTTTCCCTACACGACGCTCTTCCGATCTgagtcctgaggctaccaggtgacta
NGR1375	NGRlibLH-6F	ACTCTTTCCCTACACGACGCTCTTCCGATCTtgagtcctgaggctaccaggtgacta
NGR1376	NGRlibLH-7F	ACTCTTTCCCTACACGACGCTCTTCCGATCTctgagtcctgaggctaccaggtgacta
NGR1377	NGRlibLH-8F	ACTCTTTCCCTACACGACGCTCTTCCGATCTactgagtcctgaggctaccaggtga
NGR1378	NGRlibLH-9F	ACTCTTTCCCTACACGACGCTCTTCCGATCTgactgagtcctgaggctaccaggtga
NGR1379	NGRlibLH-10F	ACTCTTTCCCTACACGACGCTCTTCCGATCTtgactgagtcctgaggctaccaggtga
NGR1380	NGRlibLH-1R	GTGACTGGAGTTCAGACGTGTGCTCTTCCGATCTgtcttgcgtcgagtgtctcggtcag
NGR1381	NGRlibLH-2R	GTGACTGGAGTTCAGACGTGTGCTCTTCCGATCTtcttgcgtcgagtgtctcggtcaga
NGR1382	NGRlibLH-3R	GTGACTGGAGTTCAGACGTGTGCTCTTCCGATCTcttgcgtcgagtgtctcggtcagac
NGR1383	NGRlibLH-4R	GTGACTGGAGTTCAGACGTGTGCTCTTCCGATCTttgcgtcgagtgtctcggtcagacc
NGR1384	NGRlibLH-5R	GTGACTGGAGTTCAGACGTGTGCTCTTCCGATCTtgcgtcgagtgtctcggtcagacct
NGR1385	NGRlibLH-6R	GTGACTGGAGTTCAGACGTGTGCTCTTCCGATCTgcgtcgagtgtctcggtcagacctg
NGR1386	NGRlibLH-7R	GTGACTGGAGTTCAGACGTGTGCTCTTCCGATCTcgtcgagtgtctcggtcagacctgt
NGR1387	NGRlibLH-8R	GTGACTGGAGTTCAGACGTGTGCTCTTCCGATCTgtcgagtgtctcggtcagacctgtc
NGR1388	NGRlibLH-9R	GTGACTGGAGTTCAGACGTGTGCTCTTCCGATCTtcgagtgtctcggtcagacctgtcg
NGR1389	NGRlibLH-10R	GTGACTGGAGTTCAGACGTGTGCTCTTCCGATCTcgagtgtctcggtcagacctgtcg
NGR1390	NGRlibFH-11F	ACTCTTTCCCTACACGACGCTCTTCCGATCTagtgaccgtgcgaggtcagtacagtc
NGR1391	NGRlibFH-12F	ACTCTTTCCCTACACGACGCTCTTCCGATCTgagtgaccgtgcgaggtcagtacagtc
NGR1392	NGRlibFH-1R	GTGACTGGAGTTCAGACGTGTGCTCTTCCGATCTagtcacctggtagcctcaggactca
NGR1393	NGRlibFH-2R	GTGACTGGAGTTCAGACGTGTGCTCTTCCGATCTgtcacctggtagcctcaggactcag
NGR1394	NGRlibLH-11F	ACTCTTTCCCTACACGACGCTCTTCCGATCTctgactgagtcctgaggctaccaggt
NGR1395	NGRlibLH-12F	ACTCTTTCCCTACACGACGCTCTTCCGATCTtctgactgagtcctgaggctaccaggt
NGR1396	NGRlibLH-11R	GTGACTGGAGTTCAGACGTGTGCTCTTCCGATCTgagtgtctcggtcagacctgtcgg
NGR1397	NGRlibLH-12R	GTGACTGGAGTTCAGACGTGTGCTCTTCCGATCTagtgtctcggtcagacctgtcgg
NGR1327	libUni-F	AATGATACGGCGACCACCGAGATCTACACACACTCTTTCCCTACACGACGCTCTTCCGA
NGR1328	libUni-D701-R	CAAGCAGAAGACGGCATACGAGATCGAGTAATGTGACTGGAGTTCAGACGTGTGCTCTT
NGR1329	libUni-D702-R	CAAGCAGAAGACGGCATACGAGATTCTCCGGAGTGACTGGAGTTCAGACGTGTGCTCTT
NGR1330	libUni-D703-R	CAAGCAGAAGACGGCATACGAGATAATGAGCGGTGACTGGAGTTCAGACGTGTGCTCTT
NGR1331	libUni-D704-R	CAAGCAGAAGACGGCATACGAGATGGAATCTCGTGACTGGAGTTCAGACGTGTGCTCTT
NGR1332	libUni-D705-R	CAAGCAGAAGACGGCATACGAGATTTCTGAATGTGACTGGAGTTCAGACGTGTGCTCTT
NGR1333	libUni-D706-R	CAAGCAGAAGACGGCATACGAGATACGAATTCGTGACTGGAGTTCAGACGTGTGCTCTT
NGR1334	libUni-D707-R	CAAGCAGAAGACGGCATACGAGATAGCTTCAGGTGACTGGAGTTCAGACGTGTGCTCTT
NGR1335	libUni-D708-R	CAAGCAGAAGACGGCATACGAGATGCGCATTAGTGACTGGAGTTCAGACGTGTGCTCTT
NGR1336	libUni-D709-R	CAAGCAGAAGACGGCATACGAGATCATAGCCGGTGACTGGAGTTCAGACGTGTGCTCTT
NGR1337	libUni-D710-R	CAAGCAGAAGACGGCATACGAGATTTCGCGGAGTGACTGGAGTTCAGACGTGTGCTCTT
NGR1338	libUni-D711-R	CAAGCAGAAGACGGCATACGAGATGCGCGAGAGTGACTGGAGTTCAGACGTGTGCTCTT
NGR1339	libUni-D712-R	CAAGCAGAAGACGGCATACGAGATCTATCGCTGTGACTGGAGTTCAGACGTGTGCTCTT

## Sheet: Table S6
MCF-7	risk allele in MCF7	protective allele in MCF7	ZR-75-1	risk allele in ZR-75-1	protective allele in ZR-75-1	MDA-MB-453	risk allele in MDA-MB-453	protective allele in MDA-MB-453	BT-20	risk allele in BT-20	protective allele in BT-20	BT-474	risk allele in BT-474	protective allele in BT-474	T-47D	risk allele in T-47D	protective allele in T-47D	SK-BR-3	risk allele in SK-BR-3	protective allele in SK-BR-3	MDA-MB-468	risk allele in MDA-MB-468	protective allele in MDA-MB-468	BT-549	risk allele in BT-549	protective allele in BT-549
rs7089227	1.05662	0.613663	rs4415084	1.22756	0.482072	rs4415084	1.19936	0.507304	rs757369	1.06115	0.432182	rs757369	1.15472	0.625402	rs757369	1.10533	0.717731	rs16832889	1.22042	0.655878	rs1314913	1.06888	0.594723	rs9579199	1.04064	0.531169
rs757369	1.3424	0.973416	rs757369	1.16602	0.491509	rs757369	1.20556	0.515161	rs4415084	1.1712	0.601544	rs4415084	1.14001	0.664181	rs11814448	1.18838	0.740021	rs458685	0.855702	0.673132	rs3817198	1.00439	0.595133	rs6556756	1.55489	0.670978
rs11820646	1.46018	0.999014	rs3817198	1.02405	0.525546	rs12118390	1.14863	0.602399	rs458685	1.01041	0.61683	rs458685	1.04198	0.719753	rs12118390	1.11076	0.747571	rs6556756	1.24222	0.703458	rs62314947	1.07043	0.655922	rs7089814	1.23895	0.855531
rs614367	1.31487	1.00312	rs1314913	1.29626	0.601401	rs2838088	1.17829	0.672307	rs2819348	1.29825	0.696387	rs6678914	1.03887	0.730549	rs62314947	1.18225	0.754717	rs58263042	1.01345	0.767224	rs2016394	1.05373	0.739165	rs2016394	1.21797	0.909555
rs4262906	1.24196	1.02455	rs458685	1.16649	0.636533	rs458685	1.08222	0.682501	rs12118390	1.26399	0.713065	rs1314913	1.47018	0.741299	rs737387	1.09753	0.788985	rs4415084	1.08588	0.767373	rs2819348	1.07848	0.744956	rs3820706	2.59316	0.953512
rs10995190	0.758888	1.02786	rs2838088	1.11768	0.647282	rs6678914	1.14795	0.722957	rs1314913	1.18005	0.749195	rs7837045	1.02609	0.754661	rs7102705	1.29278	0.822167	rs4474258	1.09945	0.767897	rs6472903	1.02484	0.781941	rs2305016	1.25863	0.980036
rs10822013	1.26213	1.04182	rs7816345	1.04724	0.701758	rs3817198	1.0514	0.727776	rs2838088	1.1924	0.75783	rs12118390	1.20219	0.855437	rs2842347	1.6659	0.898686	rs2819348	1.01829	0.793785	rs3806872	1.01182	0.785858	rs2731620	1.56085	1.12064
rs737387	1.25919	1.05048	rs6678914	1.19053	0.763734	rs737387	1.0458	0.72948	rs7837045	1.23402	0.772886	rs2838088	1.26631	0.90018	rs7107217	0.650147	1.02955	rs7089814	1.37466	0.810596	rs4414128	1.04671	0.786491	rs1870323	0.775985	1.15799
rs12173570	1.50648	1.06726	rs12118390	1.12067	0.820161	rs1314913	1.62179	0.767481	rs2180341	1.40643	0.832625	rs4973768	1.34782	0.960857	rs10941679	0.769245	1.0932	rs62314947	1.54017	0.811167	rs6556756	1.36853	0.821371	rs11242675	0.997194	1.20192
rs7089814	1.32523	1.07174	rs4262906	1.21852	0.822612	rs2180341	1.57234	0.855648	rs4474258	1.30475	0.843482	rs8100241	1.27772	0.969064	rs166870	0.791954	1.14583	rs2842347	1.2104	0.867264	rs3784099	1.29776	0.911968	rs8113308	1.86307	1.22044
rs2180341	1.35972	1.09662	rs7837045	1.28327	0.823813	rs865686	1.2098	0.894304	rs4262906	1.32421	0.874989	rs3784099	1.3341	0.973617	rs10474352	0.740701	1.17362	rs3820706	2.10182	0.923812	chr6:67596834	1.28192	0.947462	rs10069690	0.862987	1.2361
rs11552449	1.44461	1.10797	rs12565140	1.00614	0.876839	rs2912774	1.63466	0.902458	rs16886034	1.50756	0.918718	rs204247	1.22482	0.991247	rs6835704	2.73297	1.20243	rs2588809	0.686302	1.00464	rs1292011	1.14367	0.957188	rs6835704	3.55785	1.25451
rs2842347	1.77098	1.11317	rs4474258	1.18975	0.89589	rs4973768	1.2394	0.930556	rs4973768	1.41691	0.950743	rs2180341	1.70961	1.012	rs7904519	0.915908	1.20424	rs7648642	0.778724	1.01571	rs11255615	1.21668	0.977089	rs12467348	1.8777	1.33483
rs10510102	1.37116	1.11812	rs2842347	1.32485	0.896108	rs2842347	1.56665	0.931283	rs12173570	1.27193	0.969013	rs11786541	1.30197	1.01732	rs2496589	0.77485	1.2318	rs16882214	1.26359	1.0194	rs13025833	0.779946	1.03847	rs16857609	0.96924	1.47788
rs16886397	1.63392	1.16993	rs2180341	1.59056	0.901848	rs12467348	1.51161	0.97312	rs62314947	1.35587	1.01685	rs1858231	1.1795	1.03045	rs2236007	0.945347	1.24591	rs10825036	2.69897	1.04627	rs130318	0.676518	1.03901	rs13387042	0.913501	1.49221
rs11571833	1.50379	1.16996	rs737387	1.1978	0.906472	rs16832889	1.1438	0.991778	rs2912774	1.8561	1.02491	rs2819348	1.51464	1.03475	rs2363956	0.925157	1.26537	rs7089227	0.743981	1.04729	rs11199914	0.709643	1.05323	rs1810320	1.26435	2.091
rs62314947	1.50415	1.19042	rs2819348	1.46861	0.914298	rs2819348	1.41226	0.995789	rs16832889	1.30997	1.03839	rs10501858	0.650442	1.04857	rs1436904	0.821819	1.28401	rs4455437	0.541474	1.06949	rs10474352	0.731142	1.05964	rs10825036	4.11883	2.38797
rs11196174	1.69831	1.19245	rs4973768	1.27895	0.996967	rs9485372	1.24757	0.999261	rs58263042	1.43509	1.05683	rs11571833	1.24055	1.05164	rs13329835	1.10874	1.31709	rs3884558	0.764657	1.08557	chr4:187239569	1.57282	1.12046	rs2912774	5.82686	2.86325
rs11199914	0.986967	1.22725	rs10818894	1.20486	1.01015	rs11552449	1.27952	1.00648	rs8100241	1.35831	1.05908	rs12173570	1.21968	1.05522	rs12467348	1.92533	1.32029	rs10069690	0.706447	1.09448	rs16886034	1.40684	1.13291	rs653465	1.38951	3.57658
rs11257188	1.61162	1.236	rs1550623	0.784582	1.02858	rs16886034	1.47135	1.00726	rs2380205	0.694293	1.06896	rs2912774	2.1926	1.05966	rs13387042	1.10239	1.73588	rs6835704	3.12274	1.12315	rs7102705	1.70344	1.1686
rs2230754	1.57219	1.2392	rs10501858	0.578223	1.03799	rs10818894	1.2944	1.01142	rs10501858	0.755937	1.07704	rs11814448	1.49488	1.06436	rs2075555	1.5247	2.2758	rs12711517	1.6405	1.14713	rs6835704	3.42987	1.17278
rs3822625	0.894013	1.24627	rs2912774	1.95486	1.06074	rs11780156	1.29661	1.04391	rs7072776	1.33289	1.08704	rs17530068	1.20391	1.06887				rs10474352	0.765939	1.17082	rs2363956	0.892143	1.23294
rs17817449	1.01211	1.25028	rs16886364	0.643634	1.07484	rs9383951	1.25131	1.05838	rs11919041	1.30316	1.09049	rs10995190	0.738049	1.07162				rs12371778	0.83277	1.2334	rs2496589	0.75278	1.24276
rs4234284	1.02501	1.2922	rs11814448	1.52363	1.08522	rs6504950	1.30224	1.06937	rs11196174	1.61137	1.09497	rs16832889	1.28436	1.08169				rs16857609	0.98766	1.23673	rs6828523	1.65755	1.25163
rs1550623	0.952975	1.29437	rs7089814	1.32748	1.08653	rs3784099	1.30433	1.07626	rs4234284	0.610866	1.09808	rs9579199	1.47658	1.09213				rs421379	0.782214	1.28332	rs1926657	1.47788	1.26382
rs2496589	0.999322	1.29734	rs16886034	1.70861	1.10512	rs614367	1.39225	1.08208	rs11786541	1.483	1.12656	rs58263042	1.37321	1.12498				rs2363956	0.8977	1.31831	rs10069690	0.995494	1.31034
rs11255615	1.55212	1.30268	rs13393577	0.874578	1.12841	rs2230754	1.50577	1.09542	rs6556756	1.29892	1.13294	rs1493354	1.39536	1.13035				rs2193094	1.01831	1.3549	rs2193094	0.771025	1.31366
rs2912780	1.05555	1.31909	rs62314947	1.48402	1.15386	rs7089814	1.33496	1.09559	rs11257188	1.5162	1.15628	rs4474258	1.30308	1.16532				chr3:116704634	0.817831	1.35784	rs12371778	0.858369	1.32812
chr4:187239569	1.92198	1.32737	rs10941679	0.835587	1.16254	rs2284378	1.22807	1.09732	rs3784099	1.57183	1.18368	rs10490113	1.00818	1.17351				rs12467348	2.09661	1.36858	rs3820706	2.36849	1.32972
rs672203	1.67162	1.32871	rs17625845	0.979873	1.21061	rs1154865	0.815822	1.09841	rs9579199	1.46151	1.19184	rs11688246	1.29883	1.18116				rs3750817	0.839142	1.46945	rs9628987	0.945646	1.58945
rs637644	0.936761	1.35957	rs7072122	0.897705	1.21651	rs62314947	1.53995	1.10347	rs11613298	0.896133	1.21854	rs4414128	1.45816	1.18675				rs6964587	0.996354	1.52489	rs6964587	1.01272	1.66277
rs12467348	2.0685	1.36209	rs1493354	1.4719	1.22803	rs8100241	1.61643	1.10606	rs9934948	1.11495	1.23733	rs9693444	0.931598	1.20992				rs2075555	1.1202	1.55718	rs10825036	3.40147	1.81332
rs7102705	1.6333	1.37138	rs17817449	0.994883	1.2349	rs16886181	0.467235	1.1193	rs2716816	1.52836	1.23906	rs10941679	0.904497	1.21028				rs10112481	1.03611	1.56176	rs12711517	1.41949	1.94388
rs421379	1.03376	1.39642	rs17356907	0.950256	1.24362	rs11814448	1.47866	1.12322	rs13025833	0.951531	1.23912	rs4262906	1.52047	1.21896				rs1810320	1.15502	1.79502	rs653465	1.26214	1.98159
rs10069690	1.06446	1.40195	rs4234284	0.675302	1.24883	rs1926657	1.36232	1.12564	rs10474352	0.882481	1.25793	rs62314947	1.52236	1.22429				rs4808611	1.10646	1.84063	rs6549915	1.9268	2.83408
rs10515260	1.01471	1.41949	rs166870	1.025	1.26294	rs4234284	0.661233	1.1271	chr4:187239569	1.91132	1.26143	rs6788895	0.966364	1.22516				rs9934948	1.5395	2.4311	rs2075555	2.7058	3.48994
rs7648642	1.16501	1.42232	rs1154865	0.877868	1.27137	rs7072122	0.790458	1.12979	rs580384	1.65054	1.26253	chr6:67596834	1.59034	1.22686
rs4455437	0.483541	1.45447	chr6:67596834	1.6265	1.29573	rs16886448	0.905974	1.14482	rs16882214	1.63026	1.26609	rs1154865	0.874201	1.23121
rs1092913	1.28865	1.5078	rs11199914	1.07302	1.31367	rs1219648	1.40522	1.15112	rs4849887	1.08697	1.27154	rs1728400	1.0038	1.23394
rs9628987	1.19985	1.50859	rs9693444	0.943169	1.3161	rs10941679	0.860061	1.15859	rs11644424	0.978967	1.28395	rs10411161	1.5513	1.23759
rs12371778	1.1652	1.54203	rs7648642	0.791799	1.34541	rs1053338	1.58921	1.17103	rs16875333	0.919269	1.28532	rs2230754	1.65049	1.24103
rs11242675	1.26309	1.57151	rs2230754	1.7361	1.35958	rs11075995	1.44545	1.18631	rs637644	1.06889	1.29567	rs720475	0.978803	1.25246
rs2193094	1.07102	1.59744	rs2380205	1.03	1.35971	rs12422552	1.40118	1.18717	rs2496589	0.501008	1.30417	rs2912780	0.829807	1.26542
rs2842346	0.960607	1.63731	rs580384	1.78408	1.36259	rs17356907	0.827695	1.22036	rs6117615	1.00911	1.30485	rs16886448	0.956942	1.27217
rs6964587	1.23837	1.74193	rs7102705	1.8887	1.36458	rs34065801	1.33532	1.22684	chr6:67596834	1.82478	1.34085	rs1550623	0.848771	1.27373
rs3750817	1.21231	1.74214	rs11613298	0.926017	1.39304	rs1728400	0.968698	1.23054	rs1436904	1.16695	1.36718	rs3734805	1.52386	1.27538
rs130318	1.30421	1.76342	rs421379	1.10901	1.40585	rs9693444	0.872043	1.2331	rs9693444	1.01437	1.36827	rs166870	1.02138	1.27648
rs16857609	1.11687	1.76514	rs11196174	2.12767	1.41597	rs2290203	1.0854	1.23638	rs2230754	1.95709	1.38262	rs2842347	1.76136	1.27918
rs6845621	1.46532	1.80571	rs4455437	0.914171	1.42528	rs11196174	2.06546	1.23739	rs3820706	0.574965	1.38559	rs7648642	1.03959	1.28057
rs4808611	1.24407	1.83323	rs7904519	1.19019	1.42678	rs2774307	1.00129	1.24221	rs1728400	1.02533	1.39502	rs16886397	1.71635	1.28665
rs2236007	1.62664	1.99657	rs7716600	1.08492	1.43147	rs10411161	1.63668	1.24952	rs421379	0.979717	1.39529	rs11613298	0.858	1.29209
rs10825036	1.47662	2.09427	rs2496589	0.580193	1.46693	rs11786541	1.56315	1.25618	rs2305016	1.79362	1.44865	rs16830728	1.46813	1.29427
rs12655019	1.10573	2.44628	rs720475	1.1725	1.49048	rs1092913	1.03037	1.2622	rs7648642	1.04346	1.46631	rs2380205	1.04971	1.30025
rs13387042	1.82408	2.70199	rs981782	1.10349	1.51156	rs2912780	0.938406	1.26623	rs10515260	0.870743	1.48216	rs4455437	0.85964	1.30695
rs653465	1.76314	2.92368	rs16886397	1.92167	1.52189	rs16886397	1.78089	1.2697	rs2193094	1.16814	1.49627	rs4234284	0.815115	1.31796
rs6549915	2.32591	3.00425	rs2363956	1.20691	1.54438	chr6:67596834	1.60731	1.27364	rs9628987	1.09966	1.54299	rs4808801	0.815559	1.31837
			rs909116	1.15725	1.55999	rs4820792	1.01243	1.27797	rs16857609	1.05804	1.59056	rs12467348	1.67289	1.34765
			rs130318	0.98011	1.57267	rs17625845	0.853126	1.28885	rs130318	1.10115	1.63569	rs7716600	0.925203	1.34777
			rs13025833	1.12057	1.60007	rs11654964	1.10955	1.2954	chr6:50202617	1.22748	1.70158	rs2016394	1.86189	1.36329
			rs10069690	1.20587	1.60557	rs10995190	0.998358	1.29613	rs6964587	1.41443	1.76126	rs7904519	1.03456	1.36614
			rs3750817	1.31465	1.62927	rs2981582	1.747	1.30164	rs12371778	1.36384	1.90315	rs3750817	1.16292	1.36992
			rs9628987	1.29328	1.63867	rs11571833	1.70522	1.31438	rs10825036	0.931641	1.93727	rs16886034	1.93447	1.37093
			rs10515260	1.21139	1.66083	rs11613298	0.896343	1.31963	rs7102705	2.85498	2.23411	rs1092913	0.978012	1.38396
			rs527616	1.33976	1.70895	rs6117615	1.11028	1.32375				rs11257188	1.65397	1.38822
			rs17141741	1.4133	1.71958	rs16875333	1.0968	1.32544				rs11196174	1.98044	1.40555
			rs2193094	1.34221	1.75296	rs3820706	0.983961	1.33327				rs13025833	0.93804	1.41065
			rs12371778	1.15583	1.77612	rs720475	1.07585	1.33932				rs2363956	1.1273	1.42049
			rs3820706	1.0578	1.79028	rs11255615	1.53855	1.34455				rs2981582	1.75514	1.42242
			chr6:50202617	1.24413	1.91795	chr22:45895495	1.0839	1.34685				rs2496589	0.643862	1.44197
			rs16857609	1.33565	1.92432	rs580384	1.57473	1.35082				rs1387389	1.99633	1.46615
			rs10825036	1.08008	2.26654	rs58263042	1.65578	1.35098				rs1436904	1.25235	1.47389
			rs2075555	1.67908	2.42206	rs2496589	0.590815	1.36226				rs10069690	1.01766	1.47662
						rs6788895	1.12837	1.3661				rs6077414	1.14191	1.47694
						rs7716600	1.02281	1.37477				rs10474352	1.20148	1.48451
						rs909116	1.08356	1.4				rs6117615	1.28851	1.49403
						rs7904519	1.15206	1.40887				rs9628987	1.10241	1.49785
						rs527616	1.19471	1.43842				rs981782	0.903145	1.52179
						rs1292011	1.29602	1.4521				rs580384	1.88622	1.53907
						rs637644	1.16601	1.47219				rs12711517	1.22753	1.57557
						rs13025833	0.981771	1.4741				rs527616	1.19528	1.61675
						rs2016394	1.9633	1.47679				rs130318	1.00294	1.65307
						rs10069690	1.24728	1.48321				chr4:187239569	2.26782	1.67392
						rs7648642	0.865197	1.50534				rs6835704	2.03141	1.68506
						rs4455437	0.835006	1.50623				rs12358475	1.47209	1.6911
						rs981782	1.16934	1.52048				chr6:50202617	1.16092	1.69764
						rs11242675	1.1709	1.57138				rs2193094	1.29676	1.70631
						rs2193094	1.2964	1.58592				rs7102705	2.4969	1.73818
						rs9628987	1.06158	1.63886				rs163818	1.43212	1.73999
						rs3750817	1.23209	1.65187				rs10825036	1.10173	1.82246
						rs13329835	1.47543	1.6625				rs10515260	1.32319	1.84726
						rs10515260	1.32164	1.68055				rs6845621	1.58215	1.91465
						rs6835704	2.15893	1.68445				rs4808611	1.76915	1.94091
						rs130318	1.00164	1.70532				rs12371778	1.18509	1.99672
						rs12371778	1.2094	1.70756				rs16857609	1.34232	2.06993
						rs421379	1.12259	1.70846				rs6964587	1.3387	2.10046
						rs12620464	1.45371	1.71357				rs2075555	1.54647	2.12173
						rs2363956	1.22507	1.71825				rs17141741	1.69548	2.16225
						rs4665972	1.49346	1.74326				rs2236007	1.89145	2.25072
						rs2716816	1.97729	1.74699				rs13387042	1.96606	2.38209
						rs132390	1.45744	1.76203
						rs6845621	1.44889	1.7648
						rs7102705	2.53795	1.80318
						rs16857609	1.30183	1.80984
						chr4:187239569	2.4123	1.89062
						chr6:50202617	1.26997	1.92367
						rs163818	1.45922	1.9269
						rs6964587	1.75585	2.01443
						rs2236007	1.6123	2.04427
						rs653465	1.74691	2.37
						rs10825036	1.12848	2.41258
						rs2075555	2.17115	2.8942
						rs4808611	2.51115	3.047

## Sheet: Table S7
Code	Primer name	Sequence(5'--3')
BarP6	luc3Q-r	CACGATCTGTCCGCACTGCTTGG
BarP25	luc5-2f	tgagtgaccgtgcgaggtcagtaca
BarP26	lucmd-2r	tcacctggtagcctcaggactcagtca
BarP27	lucmd-2f	ctctgactgagtcctgaggctaccagg
BarP28	luc3-2r	TTGCGTCGAGTGTCTCGGTCAGAC
NGqP002	Rp002-r	CCACGACCTTCGCTTCGCC
NGqP003	Rp003-r	AGATCCACGACCTTCGCTTCGTA
NGqP004	Rp004-2r	GATCCACGACCTTCGCTTCGGT
NGqP005	Rp005-2r	CAGATCCACGACCTTCGCTTTC
NGqP006	Rp006-r	CAGATCCACGACCTTCGCTTGA
NGqP007	Rp007-r	GCAGATCCACGACCTTCGCTTAT
NGqP008	Rp008-r	CAGATCCACGACCTTCGCGG
NGqP009	Rp009-r	GCAGATCCACGACCTTCGCAC
NGqP010	Rp010-r	CAGATCCACGACCTTCGCCA
NGqP011	Rp011-2r	GTAGGCAGATCCACGACCTTCAG
NGqP012	Rp012-2r	GTAGGCAGATCCACGACCTTCTA
NGqP013	Rp013-2r	GTAGGCAGATCCACGACCTTCCT
NGqP014	Rp014-2r	GTAGGCAGATCCACGACCTGG
NGqP015	Rp015-r	GGTAGGCAGATCCACGACCTCA
NGqP016	Rp016-r	CGGTAGGCAGATCCACGACCTAT
NGqP017	Rp017-2r	GGTAGGCAGATCCACGACGG
NGqP018	Rp018-2r	CGGTAGGCAGATCCACGACAC
NGqP019	Rp019-r	CCGGTAGGCAGATCCACGACTA
NGqP020	Rp020-r	CCGGTAGGCAGATCCACGGG
NGqP021-2	Rp021-2r	ACCGGTAGGCAGATCCACGCA
NGqP022-3	Rp022-3r	TACCGGTAGGCAGATCCACGTT
NGqP023-3	Rp023-3r	TTCTACCGGTAGGCAGATCCATC
NGqP024-3	Rp024-3r	TTCTACCGGTAGGCAGATCCAGA
NGqP025-3	Rp025-3r	GTTCTACCGGTAGGCAGATCCAAT
NGqP026-2	Rp026-2r	GTTCTACCGGTAGGCAGATCGG
NGqP027-2	Rp027-2r	CGTTCTACCGGTAGGCAGATCAC
NGqP028-2	Rp028-2r	GCGTTCTACCGGTAGGCAGATCTT
NGqP029-2	Rp029-2r	CGTTCTACCGGTAGGCAGAGG
NGqP030-2	Rp030-2r	GCGTTCTACCGGTAGGCAGACA
NGqP031-2	Rp031-2r	AGCGTTCTACCGGTAGGCAGAAT
NGqP032-2	Rp032-2r	CAGCGTTCTACCGGTAGGCATG
NGqP033-3	Rp033-3r	CAGCGTTCTACCGGTAGGCAAC
NGqP034-3	Rp034-3r	CAGCGTTCTACCGGTAGGCACT
NGqP035-2	Rp035-2r	ACAGCGTTCTACCGGTAGGGG
NGqP036-2	Rp036-2r	CACAGCGTTCTACCGGTAGGAC
NGqP037	Rp037-r	GCACAGCGTTCTACCGGTAGGTT
NGqP038-3	Rp038-3r	CGCACAGCGTTCTACCGGTAAC
NGqP039	Rp039-r	CGCACAGCGTTCTACCGGTACA
NGqP040-2	Rp040-2r	AACGCACAGCGTTCTACCGGTATT
NGqP041	Rp041-r	CGCACAGCGTTCTACCGGGG
NGqP042	Rp042-r	ACGCACAGCGTTCTACCGGAC
NGqP043	Rp043-r	CGCACAGCGTTCTACCGGCT
NGqP044	Rp044-r	GATCAACGCACAGCGTTCTACCAC
NGqP045-3	Rp045-3r	ATCAACGCACAGCGTTCTACCCA
NGqP046	Rp046-r	GATCAACGCACAGCGTTCTACCTT
NGqP047-2	Rp047-2r	CTGATCAACGCACAGCGTTCTAGG
NGqP048-2	Rp048-2r	TCTCTGATCAACGCACAGCGTTCTATA
NGqP049-2	Rp049-2r	TCTCTGATCAACGCACAGCGTTCTAAT
NGqP050-2	Rp050-2r	CTGATCAACGCACAGCGTTCGG
NGqP051-2	Rp051-2r	CTCTGATCAACGCACAGCGTTCAC
NGqP052-2	Rp052-2r	TCTGATCAACGCACAGCGTTCCT
NGqP053-2	Rp053-2r	CTCTGATCAACGCACAGCGTGG
NGqP054-2	Rp054-2r	TCTCTGATCAACGCACAGCGTCA
NGqP055-2	Rp055-2r	CTCTCTGATCAACGCACAGCGTAT
NGqP056	Rp056-r	CCTCTCTGATCAACGCACAGCAG
NGqP057	Rp057-r	CTCTCTGATCAACGCACAGCCC
NGqP058-2	Rp058-2r	CCTCTCTGATCAACGCACAGCTA
NGqP059	Rp059-r	CGCCTCTCTGATCAACGCACAAG
NGqP060	Rp060-r	CGCCTCTCTGATCAACGCACATA
NGqP061	Rp061-r	CGCCTCTCTGATCAACGCACACT
NGqP062	Rp062-r	CGCCTCTCTGATCAACGCAGG
NGqP063-2	Rp063-2r	TTCGCCTCTCTGATCAACGCAAC
NGqP064	Rp064-r	TTCGCCTCTCTGATCAACGCATT
NGqP065	Rp065-r	GTTCGCCTCTCTGATCAACGGG
NGqP066-2	Rp066-2r	AGTTCGCCTCTCTGATCAACGAC
NGqP067	Rp067-r	CAGTTCGCCTCTCTGATCAACGTT
NGqP068-2	Rp068-2r	GCAGTTCGCCTCTCTGATCAATC
NGqP069-2	Rp069-2r	GCAGTTCGCCTCTCTGATCAAGA
NGqP070	Rp070-r	CGCAGTTCGCCTCTCTGATCAAAT
NGqP071	Rp071-r	GCAGTTCGCCTCTCTGATCGG
NGqP072-2	Rp072-2r	GCAGTTCGCCTCTCTGATCCC
NGqP073-2	Rp073-2r	ACGCAGTTCGCCTCTCTGATCTT
NGqP074-4	Rp074-f	cggtagaacgctgtgcgttCC
NGqP075	Rp075-r	CACGCAGTTCGCCTCTCTGACA
NGqP076	Rp076-r	ACACGCAGTTCGCCTCTCTGAAT
NGqP077	Rp077-r	CACACGCAGTTCGCCTCTCTTG
NGqP078-2	Rp078-2r	TCACACGCAGTTCGCCTCTCTAC
NGqP079-2	Rp079-2r	CACACGCAGTTCGCCTCTCTCT
NGqP080	Rp080-r	CACACGCAGTTCGCCTCTGG
NGqP081-2	Rp081-2r	ACTCACACGCAGTTCGCCTCTAC
NGqP082-2	Rp082-2r	ACTCACACGCAGTTCGCCTCTTA
NGqP083	Rp083-r	ACTCACACGCAGTTCGCCTGG
NGqP084-2	Rp084-2r	CACTCACACGCAGTTCGCCTAC
NGqP085-2	Rp085-2r	CACTCACACGCAGTTCGCCTTA
NGqP086	Rp086-r	CACTCACACGCAGTTCGCGG
NGqP087	Rp087-r	CCACTCACACGCAGTTCGCAC
NGqP088	Rp088-r	GACCACTCACACGCAGTTCGCTA
NGqP089-3	Rp089-3r	GGACCACTCACACGCAGTTCAG
NGqP090-2	Rp090-2r	ATAGGACCACTCACACGCAGTTCTA
NGqP091-2	Rp091-2r	AGGACCACTCACACGCAGTTCCT
NGqP092-2	Rp092-2r	ATAGGACCACTCACACGCAGTGG
NGqP093-2	Rp093-2r	CATAGGACCACTCACACGCAGTCA
NGqP094-2	Rp094-2r	TCATAGGACCACTCACACGCAGTAT
NGqP095-2	Rp095-2r	GTCATAGGACCACTCACACGCAAG
NGqP096-2	Rp096-2r	TCATAGGACCACTCACACGCACC
NGqP097-2	Rp097-2r	TAGTCATAGGACCACTCACACGCATA
NGqP098-2	Rp098-2r	AGTCATAGGACCACTCACACGGG
NGqP099-2	Rp099-2r	GTAGTCATAGGACCACTCACACGAC
NGqP100-2	Rp100-2r	GTAGTCATAGGACCACTCACACGTT
NGqP101-2	Rp101-2r	ACGTAGTCATAGGACCACTCACATC
NGqP102-2	Rp102-2r	ACGTAGTCATAGGACCACTCACAGA
NGqP103-2	Rp103-2r	GACGTAGTCATAGGACCACTCACAAT
NGqP104-2	Rp104-2r	GACGTAGTCATAGGACCACTCAGG
NGqP105-2	Rp105-2r	GGACGTAGTCATAGGACCACTCAAC
NGqP106-3	Rp106-3r	CGGACGTAGTCATAGGACCACTCATT
NGqP107-2	Rp107-2r	GGACGTAGTCATAGGACCACTGG
NGqP108-2	Rp108-2r	CGGACGTAGTCATAGGACCACTAC
NGqP109-3	Rp109-3r	CGGACGTAGTCATAGGACCACTTT
NGqP110-2	Rp110-2r	CGGACGTAGTCATAGGACCAGG
NGqP111-2	Rp111-2r	CCGGACGTAGTCATAGGACCAAC
NGqP112-2	Rp112-2r	AACCGGACGTAGTCATAGGACCATA
NGqP113-2	Rp113-2r	AACCGGACGTAGTCATAGGACGG
NGqP114-3	Rp114-3r	TAACCGGACGTAGTCATAGGACAC
NGqP115-2	Rp115-2r	CTAACCGGACGTAGTCATAGGACTT
NGqP116-3	Rp116-3r	TAACCGGACGTAGTCATAGGGG
NGqP117-3	Rp117-3r	CTAACCGGACGTAGTCATAGGCA
NGqP118-2	Rp118-2r	ACCTAACCGGACGTAGTCATAGGTT
NGqP119-3	Rp119-3r	TGTACCTAACCGGACGTAGTCATAAC
NGqP120-2	Rp120-2r	GTACCTAACCGGACGTAGTCATACA
NGqP121-3	Rp121-3r	TGTACCTAACCGGACGTAGTCATATT
NGqP122-2	Rp122-2r	GTACCTAACCGGACGTAGTCAGG
NGqP123-3	Rp123-3r	TGTACCTAACCGGACGTAGTCAAC
NGqP124-3	Rp124-3r	TGTACCTAACCGGACGTAGTCACT
NGqP125-2	Rp125-2r	GTGTACCTAACCGGACGTAGTGG
NGqP126-3	Rp126-3r	TGTGTACCTAACCGGACGTAGTAC
NGqP127-2	Rp127-2r	CTGTGTACCTAACCGGACGTAGTTT
NGqP128-3	Rp128-3r	ACTGTGTACCTAACCGGACGTAAG
NGqP129-2	Rp129-2r	CTGTGTACCTAACCGGACGTACC
NGqP130-2	Rp130-2r	GACTGTGTACCTAACCGGACGTATA
NGqP131-3	Rp131-3r	CTGTGTACCTAACCGGACGGG
NGqP132-2	Rp132-2r	GACTGTGTACCTAACCGGACGAC
NGqP133-2	Rp133-2r	GACTGTGTACCTAACCGGACGCT
NGqP134-2	Rp134-2r	GCGACTGTGTACCTAACCGGATC
NGqP135-3	Rp135-3r	CGACTGTGTACCTAACCGGAGA
NGqP136-2	Rp136-2r	GCGACTGTGTACCTAACCGGAAT
NGqP137-3	Rp137-3r	CGCGACTGTGTACCTAACCGTG
NGqP138-3	Rp138-3r	CGCGACTGTGTACCTAACCGAC
NGqP139-3	Rp139-3r	GCGACTGTGTACCTAACCGCT
NGqP140-3	Rp140-3r	CTTCGCGACTGTGTACCTAACTC
NGqP141-2	Rp141-2r	CTTCGCGACTGTGTACCTAACGA
NGqP142-2	Rp142-2r	GCTTCGCGACTGTGTACCTAACAT
NGqP143-2	Rp143-2r	GCTTCGCGACTGTGTACCTAGG
NGqP144-2	Rp144-2r	CGCTTCGCGACTGTGTACCTACA
NGqP145-2	Rp145-2r	TCGCTTCGCGACTGTGTACCTATT
NGqP146	Rp146-r	GCTTCGCGACTGTGTACCGG
NGqP147-2	Rp147-2r	CGCTTCGCGACTGTGTACCAC
NGqP148-4	Rp148-1f	ggtcctatgactacgtccggtAG
NGqP149-4	Rp149-1f	gtcctatgactacgtccggttaCC
NGqP150-3	Rp150-1f	agtggtcctatgactacgtccggttaTA
NGqP151-3	Rp151-1f	agtggtcctatgactacgtccggttaAT
NGqP152-3	Rp152-1f	ctatgactacgtccggttaggCC
NGqP153-3	Rp153-1f	cctatgactacgtccggttaggGT
NGqP154-4	Rp154-3r	GTTGGTCGCTTCGCGACTGTGCT
NGqP155-2	Rp155-1f	ctatgactacgtccggttaggtaGT
NGqP156-3	Rp156-1f	ctatgactacgtccggttaggtaTC
NGqP157-3	Rp157-1f	ctatgactacgtccggttaggtaAG
NGqP158-3	Rp158-1f	atgactacgtccggttaggtacaGT
NGqP159-3	Rp159-1f	atgactacgtccggttaggtacaTC
NGqP160-3	Rp160-1f	atgactacgtccggttaggtacaAG
NGqP161	Rp161-f	ACTACGTCCGGTTAGGTACACAAG
NGqP162	Rp162-f	CTACGTCCGGTTAGGTACACACC
NGqP163	Rp163-f	GACTACGTCCGGTTAGGTACACATA
NGqP164	Rp164-f	TACGTCCGGTTAGGTACACAGTTC
NGqP165	Rp165-f	TACGTCCGGTTAGGTACACAGTGA
NGqP166-2	Rp166-r	GATCAAGGCGTTGGTCGCTTCGAT
NGqP167	Rp167-f	GTCCGGTTAGGTACACAGTCGTC
NGqP168	Rp168-f	GTCCGGTTAGGTACACAGTCGGA
NGqP169	Rp169-f	GTCCGGTTAGGTACACAGTCGAT
NGqP170	Rp170-f	GGTTAGGTACACAGTCGCGGG
NGqP171	Rp171-f	GGTTAGGTACACAGTCGCGCC
NGqP172	Rp172-f	CCGGTTAGGTACACAGTCGCGTT
NGqP173	Rp173-f	CGGTTAGGTACACAGTCGCGAAAG
NGqP174	Rp174-f	CGGTTAGGTACACAGTCGCGAATA
NGqP175	Rp175-f	CGGTTAGGTACACAGTCGCGAACT
NGqP176	Rp176-f	TTAGGTACACAGTCGCGAAGCTG
NGqP177	Rp177-f	GTTAGGTACACAGTCGCGAAGCAC
NGqP178	Rp178-f	GTTAGGTACACAGTCGCGAAGCCT
NGqP179	Rp179-f	GTACACAGTCGCGAAGCGAGG
NGqP180	Rp180-f	TTAGGTACACAGTCGCGAAGCGATA
NGqP181	Rp181-f	TTAGGTACACAGTCGCGAAGCGAAT
NGqP182-2	Rp182-2f	ACACAGTCGCGAAGCGACCGG
NGqP183	Rp183-f	CACAGTCGCGAAGCGACCCC
NGqP184-2	Rp184-2f	GGTACACAGTCGCGAAGCGACCTT
NGqP185	Rp185-f	CACAGTCGCGAAGCGACCAATC
NGqP186-2	Rp186-2f	ACACAGTCGCGAAGCGACCAAGA
NGqP187-2	Rp187-2f	GTACACAGTCGCGAAGCGACCAAAT
NGqP188	Rp188-f	GTCGCGAAGCGACCAACGGG
NGqP189-2	Rp189-2f	ACAGTCGCGAAGCGACCAACGTA
NGqP190-2	Rp190-2f	ACAGTCGCGAAGCGACCAACGAT
NGqP191	Rp191-f	GCGAAGCGACCAACGCCGG
NGqP192	Rp192-f	CGCGAAGCGACCAACGCCAC
NGqP193	Rp193-f	CGCGAAGCGACCAACGCCCA
NGqP194	Rp194-f	GCGAAGCGACCAACGCCTTTG
NGqP195	Rp195-f	GCGAAGCGACCAACGCCTTAC
NGqP196	Rp196-f	GCGAAGCGACCAACGCCTTCT
NGqP197	Rp197-f	GAAGCGACCAACGCCTTGAGG
NGqP198	Rp198-f	CGAAGCGACCAACGCCTTGACA
NGqP199	Rp199-f	GCGAAGCGACCAACGCCTTGAAT
NGqP200	Rp200-f	GAAGCGACCAACGCCTTGATCTG
NGqP201	Rp201-f	GAAGCGACCAACGCCTTGATCAC
NGqP202	Rp202-f	GAAGCGACCAACGCCTTGATCCT
NGqP203	Rp203-f	CGACCAACGCCTTGATCGAGG
NGqP204	Rp204-f	AAGCGACCAACGCCTTGATCGATA
NGqP205	Rp205-f	AAGCGACCAACGCCTTGATCGAAT
NGqP206	Rp206-f	ACCAACGCCTTGATCGACCCC
NGqP207	Rp207-f	CGACCAACGCCTTGATCGACCTA
NGqP208	Rp208-f	GACCAACGCCTTGATCGACCGT
NGqP209	Rp209-f	CCAACGCCTTGATCGACCAGTG
NGqP210	Rp210-f	CCAACGCCTTGATCGACCAGAC
NGqP211	Rp211-f	CCAACGCCTTGATCGACCAGCT
NGqP212	Rp212-f	CAACGCCTTGATCGACCAGGAAG
NGqP213	Rp213-f	ACGCCTTGATCGACCAGGACC
NGqP214	Rp214-f	CAACGCCTTGATCGACCAGGATA
NGqP215	Rp215-f	CGCCTTGATCGACCAGGAGTTG
NGqP216	Rp216-f	CGCCTTGATCGACCAGGAGTAC
NGqP217	Rp217-f	CGCCTTGATCGACCAGGAGTCT
NGqP218	Rp218-f	GCCTTGATCGACCAGGAGTGAAC
NGqP219	Rp219-f	GCCTTGATCGACCAGGAGTGAGA
NGqP220-2	Rp220-2f	CGCCTTGATCGACCAGGAGTGACT
NGqP221	Rp221-f	CTTGATCGACCAGGAGTGATGGG
NGqP222	Rp222-f	CCTTGATCGACCAGGAGTGATGTA
NGqP223	Rp223-f	CCTTGATCGACCAGGAGTGATGAT
NGqP224	Rp224-f	GATCGACCAGGAGTGATGCCAC
NGqP225-2	Rp225-r	GCAAGCTAGGTCTGCAGAGTGTC
NGqP226-2	Rp226-r	GCAAGCTAGGTCTGCAGAGTGAG
NGqP227	Rp227-f	GACCAGGAGTGATGCCTGGG
NGqP228	Rp228-f	TCGACCAGGAGTGATGCCTGAC
NGqP229	Rp229-f	ATCGACCAGGAGTGATGCCTGTT
NGqP230	Rp230-f	ACCAGGAGTGATGCCTGCAGG
NGqP231	Rp231-f	GACCAGGAGTGATGCCTGCAAC
NGqP232	Rp232-f	CGACCAGGAGTGATGCCTGCATA
NGqP233	Rp233-f	CAGGAGTGATGCCTGCACTGG
NGqP234	Rp234-f	ACCAGGAGTGATGCCTGCACTAC
NGqP235	Rp235-f	ACCAGGAGTGATGCCTGCACTTA
NGqP236	Rp236-f	CAGGAGTGATGCCTGCACTCTAG
NGqP237	Rp237-f	CAGGAGTGATGCCTGCACTCTTA
NGqP238	Rp238-f	CAGGAGTGATGCCTGCACTCTCT
NGqP239	Rp239-f	AGTGATGCCTGCACTCTGCCC
NGqP240	Rp240-f	GGAGTGATGCCTGCACTCTGCTA
NGqP241	Rp241-f	GAGTGATGCCTGCACTCTGCGT
NGqP242	Rp242-f	TGATGCCTGCACTCTGCAGGG
NGqP243	Rp243-f	GTGATGCCTGCACTCTGCAGCA
NGqP244	Rp244-f	AGTGATGCCTGCACTCTGCAGTT
NGqP245	Rp245-f	ATGCCTGCACTCTGCAGACGG
NGqP246	Rp246-f	GATGCCTGCACTCTGCAGACAC
NGqP247	Rp247-f	TGATGCCTGCACTCTGCAGACTA
NGqP248	Rp248-f	CCTGCACTCTGCAGACCTCC
NGqP249	Rp249-f	ATGCCTGCACTCTGCAGACCTTA
NGqP250	Rp250-f	TGCCTGCACTCTGCAGACCTGT
NGqP251	Rp251-f	CTGCACTCTGCAGACCTAGGG
NGqP252	Rp252-f	CCTGCACTCTGCAGACCTAGAC
NGqP253	Rp253-f	GCCTGCACTCTGCAGACCTAGTA
NGqP254	Rp254-f	CTGCACTCTGCAGACCTAGCTAC
NGqP255	Rp255-f	CTGCACTCTGCAGACCTAGCTGA
NGqP256	Rp256-f	CTGCACTCTGCAGACCTAGCTCT
NGqP257	Rp257-f	CACTCTGCAGACCTAGCTTGGG
NGqP258	Rp258-f	GCACTCTGCAGACCTAGCTTGAC
NGqP259	Rp259-f	TGCACTCTGCAGACCTAGCTTGTA
NGqP260	Rp260-f	CACTCTGCAGACCTAGCTTGCTAG
NGqP261	Rp261-f	CACTCTGCAGACCTAGCTTGCTTA
NGqP262	Rp262-f	CACTCTGCAGACCTAGCTTGCTCT
NGqP263	Rp263-f	CTGCAGACCTAGCTTGCTGCTG
NGqP264	Rp264-f	CTGCAGACCTAGCTTGCTGCAC
NGqP265	Rp265-f	CTGCAGACCTAGCTTGCTGCCT
NGqP266	Rp266-f	GCAGACCTAGCTTGCTGCGATC
NGqP267	Rp267-f	GCAGACCTAGCTTGCTGCGAGA
NGqP268	Rp268-f	TGCAGACCTAGCTTGCTGCGAAT
NGqP269	Rp269-f	ACCTAGCTTGCTGCGACGGG
NGqP270	Rp270-f	ACCTAGCTTGCTGCGACGCC
NGqP271	Rp271-f	CAGACCTAGCTTGCTGCGACGTT
NGqP272	Rp272-f	GACCTAGCTTGCTGCGACGAATG
NGqP273	Rp273-f	GACCTAGCTTGCTGCGACGAAAC
NGqP274	Rp274-f	GACCTAGCTTGCTGCGACGAACT
NGqP275	Rp275-f	CCTAGCTTGCTGCGACGAAGATC
NGqP276	Rp276-f	CCTAGCTTGCTGCGACGAAGAGA
NGqP277	Rp277-f	ACCTAGCTTGCTGCGACGAAGAAT
NGqP278-2	Rp278-r	CGGTCAACGATGAAGGAGTGCC
NGqP279	Rp279-f	GCTTGCTGCGACGAAGACGAC
NGqP280	Rp280-f	TAGCTTGCTGCGACGAAGACGTT
NGqP281	Rp281-f	TTGCTGCGACGAAGACGCAGG
NGqP282	Rp282-f	CTTGCTGCGACGAAGACGCAAC
NGqP283	Rp283-f	GCTTGCTGCGACGAAGACGCATT
NGqP284	Rp284-f	CTGCGACGAAGACGCACAGG
NGqP285	Rp285-f	GCTGCGACGAAGACGCACAAC
NGqP286	Rp286-f	TTGCTGCGACGAAGACGCACATA
NGqP287	Rp287-f	TGCGACGAAGACGCACACTGG
NGqP288	Rp288-f	GCTGCGACGAAGACGCACACTTA
NGqP289	Rp289-f	GCTGCGACGAAGACGCACACTAT
NGqP290	Rp290-f	GACGAAGACGCACACTCCGG
NGqP291	Rp291-f	CGACGAAGACGCACACTCCAC
NGqP292	Rp292-f	CGACGAAGACGCACACTCCCA
NGqP293	Rp293-f	GACGAAGACGCACACTCCTTGG
NGqP294	Rp294-f	CGACGAAGACGCACACTCCTTAC
NGqP295	Rp295-f	CGACGAAGACGCACACTCCTTTT
NGqP296	Rp296-f	CGAAGACGCACACTCCTTCAGG
NGqP297	Rp297-f	GACGAAGACGCACACTCCTTCACA
NGqP298	Rp298-f	GACGAAGACGCACACTCCTTCAAT
NGqP299	Rp299-f	CGAAGACGCACACTCCTTCATCAG
NGqP300	Rp300-f	GAAGACGCACACTCCTTCATCCC
NGqP301	Rp301-f	ACGAAGACGCACACTCCTTCATCTA
NGqP302	Rp302-f	AAGACGCACACTCCTTCATCGTAC
NGqP303	Rp303-f	AAGACGCACACTCCTTCATCGTGA
NGqP304	Rp304-f	AAGACGCACACTCCTTCATCGTCT
NGqP305	Rp305-f	CGCACACTCCTTCATCGTTGGG
NGqP306	Rp306-f	GACGCACACTCCTTCATCGTTGCA
NGqP307	Rp307-f	AGACGCACACTCCTTCATCGTTGTT
NGqP308	Rp308-f	CGCACACTCCTTCATCGTTGACTC
NGqP309	Rp309-f	GCACACTCCTTCATCGTTGACGA
NGqP310	Rp310-f	CGCACACTCCTTCATCGTTGACAT
NGqP311	Rp311-f	CACTCCTTCATCGTTGACCGGG
NGqP312	Rp312-f	CACACTCCTTCATCGTTGACCGTA
NGqP313	Rp313-f	CACACTCCTTCATCGTTGACCGAT
NGqP314-2	Rp314-2r	TGGAGCAAGATGGAGTCCAACTGG
NGqP315	Rp315-r	CTGGAGCAAGATGGAGTCCAACTAC
NGqP316	Rp316-r	CTGGAGCAAGATGGAGTCCAACTTT
NGqP317	Rp317-r	CTGGAGCAAGATGGAGTCCAAGG
NGqP318	Rp318-r	GCTGGAGCAAGATGGAGTCCAAAC
NGqP319	Rp319-r	TGCTGGAGCAAGATGGAGTCCAATA
NGqP320	Rp320-r	CTGGAGCAAGATGGAGTCCGG
NGqP321	Rp321-r	CTGGAGCAAGATGGAGTCCCC
NGqP322	Rp322-r	TGCTGGAGCAAGATGGAGTCCTT
NGqP323	Rp323-r	GTGCTGGAGCAAGATGGAGTGG
NGqP324	Rp324-r	CTAGTGCTGGAGCAAGATGGAGTTA
NGqP325	Rp325-r	CTAGTGCTGGAGCAAGATGGAGTAT
NGqP326	Rp326-r	TCTAGTGCTGGAGCAAGATGGAAG
NGqP327	Rp327-r	CTAGTGCTGGAGCAAGATGGACC
NGqP328	Rp328-r	CTCTAGTGCTGGAGCAAGATGGATA
NGqP329	Rp329-r	GCTCTAGTGCTGGAGCAAGATGTG
NGqP330	Rp330-r	GCTCTAGTGCTGGAGCAAGATGAC
NGqP331	Rp331-r	CTCTAGTGCTGGAGCAAGATGCT
NGqP332	Rp332-r	GATGCTCTAGTGCTGGAGCAAGAAC
NGqP333	Rp333-r	ATGCTCTAGTGCTGGAGCAAGAGA
NGqP334	Rp334-r	ATGCTCTAGTGCTGGAGCAAGACT
NGqP335	Rp335-r	GGATGCTCTAGTGCTGGAGCAATG
NGqP336	Rp336-r	GGATGCTCTAGTGCTGGAGCAAAC
NGqP337	Rp337-r	GGATGCTCTAGTGCTGGAGCAACT
NGqP338	Rp338-r	GATGCTCTAGTGCTGGAGCGG
NGqP339	Rp339-r	GATGCTCTAGTGCTGGAGCCC
NGqP340	Rp340-r	AGGATGCTCTAGTGCTGGAGCTT
NGqP341	Rp341-r	CGAGGATGCTCTAGTGCTGGAAG
NGqP342	Rp342-r	TCGAGGATGCTCTAGTGCTGGATA
NGqP343	Rp343-r	CGAGGATGCTCTAGTGCTGGACT
NGqP344	Rp344-r	GTCGAGGATGCTCTAGTGCTGTG
NGqP345	Rp345-r	GTCGAGGATGCTCTAGTGCTGAC
NGqP346	Rp346-r	GTCGAGGATGCTCTAGTGCTGCT
NGqP347	Rp347-r	GAGTCGAGGATGCTCTAGTGCAC
NGqP348	Rp348-r	GAGTCGAGGATGCTCTAGTGCGA
NGqP349	Rp349-r	GAGTCGAGGATGCTCTAGTGCCT
NGqP350	Rp350-r	CCTGAGTCGAGGATGCTCTAGTAG
NGqP351	Rp351-r	CCTGAGTCGAGGATGCTCTAGTTA
NGqP352	Rp352-r	CCTGAGTCGAGGATGCTCTAGTCT
NGqP353	Rp353-r	CACCTGAGTCGAGGATGCTCTAAG
NGqP354	Rp354-r	CCTGAGTCGAGGATGCTCTACC
NGqP355	Rp355-r	CACCTGAGTCGAGGATGCTCTATA
NGqP356	Rp356-r	ACCTGAGTCGAGGATGCTCGG
NGqP357	Rp357-r	CACCTGAGTCGAGGATGCTCAC
NGqP358	Rp358-r	CACCTGAGTCGAGGATGCTCCT
NGqP359	Rp359-r	ACACCTGAGTCGAGGATGCGG
NGqP360	Rp360-r	GACACCTGAGTCGAGGATGCCA
NGqP361	Rp361-r	CGACACCTGAGTCGAGGATGCAT
NGqP362	Rp362-r	GCGACACCTGAGTCGAGGATAG
NGqP363	Rp363-r	CTGCGACACCTGAGTCGAGGATTA
NGqP364	Rp364-r	GCGACACCTGAGTCGAGGATCT
NGqP365	Rp365-r	GCGACACCTGAGTCGAGGGG
NGqP366	Rp366-r	TGCGACACCTGAGTCGAGGTC
NGqP367	Rp367-r	TGCGACACCTGAGTCGAGGCA
NGqP368	Rp368-r	CCTGCGACACCTGAGTCGAAC
NGqP369	Rp369-r	CCTGCGACACCTGAGTCGACA
NGqP370	Rp370-r	GACCTGCGACACCTGAGTCGATT
NGqP371	Rp371-r	GACCTGCGACACCTGAGTCTG
NGqP372	Rp372-r	GACCTGCGACACCTGAGTCAC
NGqP373	Rp373-r	GACCTGCGACACCTGAGTCCT
NGqP374	Rp374-r	GGACCTGCGACACCTGAGGG
NGqP375	Rp375-r	AAGGACCTGCGACACCTGAGCA
NGqP376	Rp376-r	TAAGGACCTGCGACACCTGAGAT
NGqP377	Rp377-r	TAAGGACCTGCGACACCTGCC
NGqP378	Rp378-r	CCTAAGGACCTGCGACACCTGTA
NGqP379-2	Rp379-2r	CCTAAGGACCTGCGACACCTGGT
NGqP380	Rp380-r	TCCTAAGGACCTGCGACACCAC
NGqP381	Rp381-r	TCCTAAGGACCTGCGACACCGA
NGqP382	Rp382-r	TCCTAAGGACCTGCGACACCCT
NGqP383	Rp383-r	GTCCTAAGGACCTGCGACAGG
NGqP384	Rp384-r	ATCGTCCTAAGGACCTGCGACATA
NGqP385	Rp385-r	ATCGTCCTAAGGACCTGCGACAAT
NGqP386	Rp386-r	ATCGTCCTAAGGACCTGCGAGG
NGqP387	Rp387-r	CATCGTCCTAAGGACCTGCGAAC
NGqP388	Rp388-r	TCATCGTCCTAAGGACCTGCGATT
NGqP389	Rp389-r	GTCATCGTCCTAAGGACCTGCTG
NGqP390	Rp390-r	GTCATCGTCCTAAGGACCTGCAC
NGqP391	Rp391-r	GTCATCGTCCTAAGGACCTGCCT
NGqP392	Rp392-r	GCGTCATCGTCCTAAGGACCTAG
NGqP393	Rp393-r	AGCGTCATCGTCCTAAGGACCTTA
NGqP394	Rp394-r	GCGTCATCGTCCTAAGGACCTCT
NGqP395	Rp395-r	AGCGTCATCGTCCTAAGGACGG
NGqP396	Rp396-r	CAGCGTCATCGTCCTAAGGACAC
NGqP397	Rp397-r	CAGCGTCATCGTCCTAAGGACTA
NGqP398	Rp398-r	CAGCGTCATCGTCCTAAGGGG
NGqP399	Rp399-r	CCAGCGTCATCGTCCTAAGGCA
NGqP400	Rp400-r	ACCAGCGTCATCGTCCTAAGGTT
NGqP401	Rp401-r	GCACCAGCGTCATCGTCCTAAAC
NGqP402	Rp402-r	GCACCAGCGTCATCGTCCTAACA
NGqP403	Rp403-r	TGCACCAGCGTCATCGTCCTAATT
NGqP404	Rp404-r	CACCAGCGTCATCGTCCTGG
NGqP405	Rp405-r	CACCAGCGTCATCGTCCTCC
NGqP406	Rp406-r	GTGCACCAGCGTCATCGTCCTTT
NGqP407	Rp407-r	TGCACCAGCGTCATCGTCGG
NGqP408	Rp408-r	AGTGCACCAGCGTCATCGTCAC
NGqP409	Rp409-r	AAGTGCACCAGCGTCATCGTCTA
NGqP410	Rp410-r	AAGTGCACCAGCGTCATCGGG
NGqP411	Rp411-r	GAAGTGCACCAGCGTCATCGCA
NGqP412	Rp412-r	GGAAGTGCACCAGCGTCATCGAT
NGqP413	Rp413-r	CAGGAAGTGCACCAGCGTCATTC
NGqP414	Rp414-r	CAGGAAGTGCACCAGCGTCATGA
NGqP415	Rp415-r	TCAGGAAGTGCACCAGCGTCATAT
NGqP416	Rp416-r	AGGAAGTGCACCAGCGTCGG
NGqP417	Rp417-r	TCAGGAAGTGCACCAGCGTCTC
NGqP418	Rp418-r	TCAGGAAGTGCACCAGCGTCCA
NGqP419	Rp419-r	TCAGGAAGTGCACCAGCGGG
NGqP420	Rp420-r	GTCAGGAAGTGCACCAGCGCA
NGqP421	Rp421-r	CGTCAGGAAGTGCACCAGCGAT
NGqP422	Rp422-r	GACGTCAGGAAGTGCACCAGTC
NGqP423	Rp423-r	GACGTCAGGAAGTGCACCAGGA
NGqP424	Rp424-r	CGACGTCAGGAAGTGCACCAGAT
NGqP425	Rp425-r	GACGTCAGGAAGTGCACCCC
NGqP426	Rp426-r	AACGACGTCAGGAAGTGCACCTA
NGqP427	Rp427-r	ACGACGTCAGGAAGTGCACCGT
NGqP428	Rp428-r	CAACGACGTCAGGAAGTGCAGG
NGqP429	Rp429-r	GACAACGACGTCAGGAAGTGCATA
NGqP430	Rp430-r	GACAACGACGTCAGGAAGTGCAAT
NGqP431	Rp431-r	GACAACGACGTCAGGAAGTGGG
NGqP432	Rp432-r	CGACAACGACGTCAGGAAGTGAC
NGqP433	Rp433-r	TCGACAACGACGTCAGGAAGTGTT
NGqP434	Rp434-r	GATCGACAACGACGTCAGGAAGAC
NGqP435	Rp435-r	ATCGACAACGACGTCAGGAAGGA
NGqP436	Rp436-r	ATCGACAACGACGTCAGGAAGCT
NGqP437	Rp437-r	GATCGACAACGACGTCAGGACC
NGqP438	Rp438-r	CAGATCGACAACGACGTCAGGATA
NGqP439	Rp439-r	CAGATCGACAACGACGTCAGGAGT
NGqP440	Rp440-r	CCAGATCGACAACGACGTCAGTG
NGqP441	Rp441-r	CCAGATCGACAACGACGTCAGAC
NGqP442	Rp442-r	CCAGATCGACAACGACGTCAGCT
NGqP443	Rp443-r	TCCAGATCGACAACGACGTCCC
NGqP444	Rp444-r	CTCCAGATCGACAACGACGTCTA
NGqP445	Rp445-r	CTCCAGATCGACAACGACGTCGT
NGqP446	Rp446-r	CTCCAGATCGACAACGACGGG
NGqP447	Rp447-r	GCTCCAGATCGACAACGACGCA
NGqP448	Rp448-r	TGCTCCAGATCGACAACGACGAT
NGqP449	Rp449-r	CGTGCTCCAGATCGACAACGATC
NGqP450	Rp450-r	CGTGCTCCAGATCGACAACGAGA
NGqP451	Rp451-r	CGTGCTCCAGATCGACAACGAAT
NGqP452	Rp452-r	CCGTGCTCCAGATCGACAACTG
NGqP453	Rp453-r	CCGTGCTCCAGATCGACAACAC
NGqP454	Rp454-r	CCGTGCTCCAGATCGACAACCT
NGqP455	Rp455-r	ATCCGTGCTCCAGATCGACAGG
NGqP456	Rp456-r	CTATCCGTGCTCCAGATCGACACA
NGqP457	Rp457-r	TCTATCCGTGCTCCAGATCGACATT
NGqP458	Rp458-r	CTATCCGTGCTCCAGATCGAGG
NGqP459	Rp459-r	GTCTATCCGTGCTCCAGATCGAAC
NGqP460	Rp460-r	GTCTATCCGTGCTCCAGATCGATT
NGqP461-2	Rp461-2r	TCGTCTATCCGTGCTCCAGATCTG
NGqP462	Rp462-r	CGTCTATCCGTGCTCCAGATCAC
NGqP463	Rp463-r	CGTCTATCCGTGCTCCAGATCCT
NGqP464	Rp464-r	TCGTCTATCCGTGCTCCAGAGG
NGqP465	Rp465-r	CATCGTCTATCCGTGCTCCAGACA
NGqP466	Rp466-r	TCATCGTCTATCCGTGCTCCAGAAT
NGqP467	Rp467-f	CTTCCTGACGTCGTTGTCGAGG
NGqP468	Rp468-f	CACTTCCTGACGTCGTTGTCGACA
NGqP469-2	Rp469-r	GTCATCGTCTATCCGTGCTCCAAT
NGqP470	Rp470-f	CTTCCTGACGTCGTTGTCGATCAC
NGqP471	Rp471-f	TTCCTGACGTCGTTGTCGATCGA
NGqP472	Rp472-f	CTTCCTGACGTCGTTGTCGATCCT
NGqP473	Rp473-f	CCTGACGTCGTTGTCGATCTGTG
NGqP474-2	Rp474-r	TACGTCATCGTCTATCCGTGCGT
NGqP475	Rp475-f	CCTGACGTCGTTGTCGATCTGCT
NGqP476	Rp476-f	TGACGTCGTTGTCGATCTGGAAG
NGqP477	Rp477-f	CTGACGTCGTTGTCGATCTGGATA
NGqP478	Rp478-f	CTGACGTCGTTGTCGATCTGGACT
NGqP479	Rp479-f	GTCGTTGTCGATCTGGAGCGG
NGqP480	Rp480-f	CGTCGTTGTCGATCTGGAGCCA
NGqP481	Rp481-f	ACGTCGTTGTCGATCTGGAGCTT
NGqP482	Rp482-f	GTCGTTGTCGATCTGGAGCACAC
NGqP483	Rp483-f	GTCGTTGTCGATCTGGAGCACCA
NGqP484	Rp484-f	GTCGTTGTCGATCTGGAGCACTT
NGqP485	Rp485-f	TTGTCGATCTGGAGCACGGGG
NGqP486-2	Rp486-r	GATCTCTCACTACGTCATCGTCTGA
NGqP487	Rp487-f	GTTGTCGATCTGGAGCACGGCA
NGqP488	Rp488-f	TGTCGATCTGGAGCACGGATCC
NGqP489	Rp489-f	GTTGTCGATCTGGAGCACGGATTA
NGqP490	Rp490-f	GTTGTCGATCTGGAGCACGGATGT
NGqP491	Rp491-f	TCGATCTGGAGCACGGATAGGG
NGqP492	Rp492-f	GTCGATCTGGAGCACGGATAGCA
NGqP493	Rp493-f	TTGTCGATCTGGAGCACGGATAGTT
NGqP494	Rp494-f	CGATCTGGAGCACGGATAGACTG
NGqP495	Rp495-f	CGATCTGGAGCACGGATAGACAC
NGqP496	Rp496-f	CGATCTGGAGCACGGATAGACCT
NGqP497	Rp497-f	GATCTGGAGCACGGATAGACGAAC
NGqP498	Rp498-f	ATCTGGAGCACGGATAGACGAGA
NGqP499	Rp499-f	GATCTGGAGCACGGATAGACGACT
NGqP500	Rp500-f	GGAGCACGGATAGACGATGGG
NGqP501-2	Rp501-r	GTCAGCCACGATCTCTCACTACTG
NGqP502	Rp502-f	ATCTGGAGCACGGATAGACGATGTT
NGqP503	Rp503-f	GGAGCACGGATAGACGATGACAG
NGqP504	Rp504-f	GAGCACGGATAGACGATGACCC
NGqP505	Rp505-f	TGGAGCACGGATAGACGATGACTA
NGqP506	Rp506-f	GCACGGATAGACGATGACGTCC
NGqP507	Rp507-f	GAGCACGGATAGACGATGACGTTA
NGqP508	Rp508-f	AGCACGGATAGACGATGACGTGT
NGqP509	Rp509-f	GCACGGATAGACGATGACGTAGAC
NGqP510	Rp510-f	CACGGATAGACGATGACGTAGGA
NGqP511	Rp511-f	GCACGGATAGACGATGACGTAGCT
NGqP512	Rp512-f	CGGATAGACGATGACGTAGTGCC
NGqP513	Rp513-f	CACGGATAGACGATGACGTAGTGTA
NGqP514	Rp514-f	ACGGATAGACGATGACGTAGTGGT
NGqP515	Rp515-f	GATAGACGATGACGTAGTGAGCC
NGqP516	Rp516-f	CGGATAGACGATGACGTAGTGAGTA
NGqP517	Rp517-f	GGATAGACGATGACGTAGTGAGGT
NGqP518	Rp518-f	ATAGACGATGACGTAGTGAGAGGG
NGqP519	Rp519-f	GATAGACGATGACGTAGTGAGAGTC
NGqP520	Rp520-f	GATAGACGATGACGTAGTGAGAGCA
NGqP521	Rp521-f	GATAGACGATGACGTAGTGAGAGATTC
NGqP522	Rp522-f	GATAGACGATGACGTAGTGAGAGATGA
NGqP523	Rp523-f	GATAGACGATGACGTAGTGAGAGATAT
NGqP524	Rp524-f	ACGATGACGTAGTGAGAGATCGAC
NGqP525	Rp525-f	ACGATGACGTAGTGAGAGATCGGA
NGqP526	Rp526-f	ACGATGACGTAGTGAGAGATCGCT
NGqP527	Rp527-f	GATGACGTAGTGAGAGATCGTGAG
NGqP528	Rp528-f	CGATGACGTAGTGAGAGATCGTGTA
NGqP529	Rp529-f	GATGACGTAGTGAGAGATCGTGCT
NGqP530	Rp530-f	GACGTAGTGAGAGATCGTGGCAC
NGqP531	Rp531-f	GACGTAGTGAGAGATCGTGGCGA
NGqP532	Rp532-f	GACGTAGTGAGAGATCGTGGCCT
NGqP533	Rp533-f	GTAGTGAGAGATCGTGGCTGGG
NGqP534	Rp534-f	CGTAGTGAGAGATCGTGGCTGCA
NGqP535	Rp535-f	ACGTAGTGAGAGATCGTGGCTGTT
NGqP536	Rp536-f	TAGTGAGAGATCGTGGCTGACAG
NGqP537	Rp537-f	AGTGAGAGATCGTGGCTGACCC
NGqP538	Rp538-f	GTAGTGAGAGATCGTGGCTGACTA
NGqP539	Rp539-f	GTGAGAGATCGTGGCTGACGTTC
NGqP540	Rp540-f	GTGAGAGATCGTGGCTGACGTGA
NGqP541	Rp541-f	TAGTGAGAGATCGTGGCTGACGTAT
NGqP542	Rp542-f	AGATCGTGGCTGACGTCGGG
NGqP543	Rp543-f	GAGAGATCGTGGCTGACGTCGTA
NGqP544	Rp544-f	GAGAGATCGTGGCTGACGTCGAT
NGqP545	Rp545-f	ATCGTGGCTGACGTCGCCCC
NGqP546	Rp546-f	AGATCGTGGCTGACGTCGCCTA
NGqP547	Rp547-f	ATCGTGGCTGACGTCGCCGT
NGqP548	Rp548-f	GTGGCTGACGTCGCCAGGG
NGqP549	Rp549-f	CGTGGCTGACGTCGCCAGCA
NGqP550	Rp550-f	ATCGTGGCTGACGTCGCCAGAT
NGqP551-2	Rp551-2f	GTGGCTGACGTCGCCAGTCTG
NGqP552-2	Rp552-r	CAACTGAGTCGCAGTTGTCACGT
NGqP553	Rp553-f	TGGCTGACGTCGCCAGTCCT
NGqP554	Rp554-f	GCTGACGTCGCCAGTCGAAG
NGqP555	Rp555-f	GCTGACGTCGCCAGTCGACC
NGqP556	Rp556-f	TGGCTGACGTCGCCAGTCGATA
NGqP557	Rp557-f	CTGACGTCGCCAGTCGAGTTG
NGqP558	Rp558-f	CTGACGTCGCCAGTCGAGTAC
NGqP559	Rp559-f	CTGACGTCGCCAGTCGAGTCT
NGqP560	Rp560-f	ACGTCGCCAGTCGAGTGAGG
NGqP561	Rp561-f	TGACGTCGCCAGTCGAGTGAAC
NGqP562	Rp562-f	CTGACGTCGCCAGTCGAGTGATT
NGqP563	Rp563-f	GTCGCCAGTCGAGTGACAGG
NGqP564	Rp564-f	ACGTCGCCAGTCGAGTGACACA
NGqP565	Rp565-f	GACGTCGCCAGTCGAGTGACATT
NGqP566	Rp566-f	GTCGCCAGTCGAGTGACAACAC
NGqP567	Rp567-f	GTCGCCAGTCGAGTGACAACGA
NGqP568	Rp568-f	GTCGCCAGTCGAGTGACAACCT
NGqP569	Rp569-f	CGCCAGTCGAGTGACAACTGTC
NGqP570	Rp570-f	CGCCAGTCGAGTGACAACTGGA
NGqP571	Rp571-f	TCGCCAGTCGAGTGACAACTGAT
NGqP572	Rp572-f	CAGTCGAGTGACAACTGCGGG
NGqP573	Rp573-f	CCAGTCGAGTGACAACTGCGCA
NGqP574	Rp574-f	GCCAGTCGAGTGACAACTGCGTT
NGqP575-2	Rp575-r	CACAACTCCTCAGCGCAACTCC
NGqP576	Rp576-f	CAGTCGAGTGACAACTGCGACCA
NGqP577	Rp577-f	CAGTCGAGTGACAACTGCGACAT
NGqP578	Rp578-f	TCGAGTGACAACTGCGACTCCC
NGqP579	Rp579-f	AGTCGAGTGACAACTGCGACTCTA
NGqP580	Rp580-f	GTCGAGTGACAACTGCGACTCGT
NGqP581	Rp581-f	GAGTGACAACTGCGACTCAGGG
NGqP582	Rp582-f	CGAGTGACAACTGCGACTCAGAC
NGqP583	Rp583-f	CGAGTGACAACTGCGACTCAGCA
NGqP584	Rp584-f	GAGTGACAACTGCGACTCAGTTAG
NGqP585	Rp585-f	CGAGTGACAACTGCGACTCAGTTTA
NGqP586	Rp586-f	GAGTGACAACTGCGACTCAGTTCT
NGqP587	Rp587-f	GTGACAACTGCGACTCAGTTGCAG
NGqP588	Rp588-f	GTGACAACTGCGACTCAGTTGCTA
NGqP589	Rp589-f	GTGACAACTGCGACTCAGTTGCCT
NGqP590	Rp590-f	CAACTGCGACTCAGTTGCGCAC
NGqP591	Rp591-f	CAACTGCGACTCAGTTGCGCGA
NGqP592	Rp592-f	CAACTGCGACTCAGTTGCGCCT
NGqP593	Rp593-f	TGCGACTCAGTTGCGCTGCC
NGqP594	Rp594-f	AACTGCGACTCAGTTGCGCTGTA
NGqP595	Rp595-f	ACTGCGACTCAGTTGCGCTGGT
NGqP596	Rp596-f	GCGACTCAGTTGCGCTGAGTG
NGqP597	Rp597-f	GCGACTCAGTTGCGCTGAGAC
NGqP598	Rp598-f	GCGACTCAGTTGCGCTGAGCT
NGqP599	Rp599-f	CGACTCAGTTGCGCTGAGGAAG
NGqP600	Rp600-f	GACTCAGTTGCGCTGAGGACC
NGqP601	Rp601-f	GCGACTCAGTTGCGCTGAGGATA
NGqP602	Rp602-f	GACTCAGTTGCGCTGAGGAGTAC
NGqP603	Rp603-f	GACTCAGTTGCGCTGAGGAGTGA
NGqP604	Rp604-f	GACTCAGTTGCGCTGAGGAGTCT
NGqP605	Rp605-f	CTCAGTTGCGCTGAGGAGTTGAC
NGqP606	Rp606-f	CTCAGTTGCGCTGAGGAGTTGGA
NGqP607	Rp607-f	CTCAGTTGCGCTGAGGAGTTGCT
NGqP608	Rp608-f	GTTGCGCTGAGGAGTTGTGGG
NGqP609	Rp609-f	CAGTTGCGCTGAGGAGTTGTGAC
NGqP610	Rp610-f	TCAGTTGCGCTGAGGAGTTGTGTA
NGqP611	Rp611-f	GTTGCGCTGAGGAGTTGTGCTAC
NGqP612	Rp612-f	GTTGCGCTGAGGAGTTGTGCTGA
NGqP613	Rp613-f	GTTGCGCTGAGGAGTTGTGCTCT
NGqP614	Rp614-f	GCGCTGAGGAGTTGTGCTTGAC
NGqP615	Rp615-f	GCGCTGAGGAGTTGTGCTTGGA
NGqP616	Rp616-f	GCGCTGAGGAGTTGTGCTTGCT
NGqP617	Rp617-f	CGCTGAGGAGTTGTGCTTGTGTG
NGqP618	Rp618-f	CGCTGAGGAGTTGTGCTTGTGAC
NGqP619-2	Rp619-r	GTCAGACCTGTCGGTACTTCGAG
NGqP620	Rp620-f	GCTGAGGAGTTGTGCTTGTGGATC
NGqP621	Rp621-f	CTGAGGAGTTGTGCTTGTGGAGA
NGqP622	Rp622-f	GCTGAGGAGTTGTGCTTGTGGAAT
NGqP623	Rp623-f	GGAGTTGTGCTTGTGGACGGG
NGqP624	Rp624-f	GGAGTTGTGCTTGTGGACGCC
NGqP625	Rp625-f	TGAGGAGTTGTGCTTGTGGACGTT
NGqP626	Rp626-f	AGGAGTTGTGCTTGTGGACGAAAG
NGqP627	Rp627-f	GGAGTTGTGCTTGTGGACGAACC
NGqP628	Rp628-f	GAGGAGTTGTGCTTGTGGACGAATA

## Sheet: Table S8
QPCR primers
CRpr1214	2236007T-2f	ACCTGGCCCTCCTCGCACTCC
CRpr1215	2236007T2-116r	acctccgcgagagtgcggg
CRpr1399	2236007T3o3-Gr	GCGAGAGTGCGGGGGCAGA
CRpr1400	2236007T3o3-Ar	CGCGAGAGTGCGGGGGTAGA
qpr690	2236007-122F	CTCCATCACCGACCAAGGTA
qpr691	2236007-122R	AGGTGGTGGGAAAGACAGTG
qpr1107	2236007G-f	CGTGTGGATGTGCAGCGTCTG
qpr1108	2236007A-f	GCGTGTGGATGTGCAGCGTCTA
qpr1109	2236007-134r	CAGAACACCCCCTAGGAAGACTCC
qpr1161	2236007-76Ctrl-f	AGCACCAGCCGACGCCGCAG
qpr1162	2236007-76Ctrl-r	GCCGCCGCCGTGATAGGGCT
CRpr1456	PAX9-T1-fo5	TTCGGGGAGGTGAACCAGCTG
CRpr1459	PAX9-T-r	CGTGTGACATCAGCCGCCAGCTA
CRpr1460	PAX9-Ctrl-110f	gagccatcgggggcagcaagc
CRpr1461	PAX9-Ctrl-110r	GCGGTCCCGGATCTCCCAGG
qpr1102	PAX9-123-f	CCATCACCGACCAAGTGAGC
qpr1103	PAX9-123-r	CCTTCTCCAACCCGTTCACC
qpr1089	EGR1-77-f	CTGACCGCAGAGTCTTTTCCT
qpr1090	EGR1-77-r	GTTTGGCTGGGGTAACTGGT
qpr9	ChIPNeg135-f	TGCCTCAGATTTGGAGTGCT
qpr10	ChIPNeg135-r	GAGAAGCCTCTGAGGAGGGA
qpr13	actin151RT-f	CAGCCATGTACGTTGCTATCCAGG
qpr14	actin151RT-r	AGGTCCAGACGCAGGATGGCATG
qpr512	4808611-106F	TAGACGGGCTCCACAGAGAC
qpr513	4808611-106R	CCGGGAGTTCTTTTCTCACC
qpr1104	4808611C-f	AACGGACAGATCGGATGCTCGC
qpr1105	4808611T-f	TAAACGGACAGATCGGATGCTCGT
qpr1106	4808611-108r	GGCCTTGCTAGCTGTTCTGGCGGA
qpr1122	4808611T1O4-F	TCGGATGCTCGCCCGGGAAC
qpr1123	4808611T2O4-F	GGACAGATCGGATGCTCGCCC
qpr1160	4808611-71Ctrl-f	GATGGGCAAGCCCAGCTCCCACC
qpr1159	4808611-136Ctrl-r	CACGGGGCGGCCTTCTTCGCA
CRpr1561	73012590T1O3-TC-115F	AAGGACTTCCCGAGGTCTAGAGTC
CRpr1562	73012590T1O3-TC-115R	CCCATGCAGCCTCAGAACCAAAG
CRpr1563	73012590T1O3-AA-116F	CAAGGACTTCCCGAGGTCTAGAGAA
CRpr1571	73012590-ctrl-150F	GGGGTGGAGGTCTCAGAAGGGAT
CRpr1572	73012590-ctrl-150R	GTCTCACTTTATTGCCCCGGCTGG
CRpr1577	35686037T1O3-C-100F	CCTTTCCCAGACTCAGCCAGTCC
CRpr1578	35686037T1O3-C-100R	GGACGTGTCAGGTTAATAGCAGGC
CRpr1579	35686037T1O3-T-100F	CCTTTCCCAGACTCAGCTAGTCC
CRpr1584	35686037T2O3-G-115F	CCCTCCACACCAGGACTGGC
CRpr1585	35686037T2O3-G-115R	CCTGTCTCGGGTTTCAGCTGCC
CRpr1586	35686037T2O3-A-116F	CCCCTCCACACCAGGACTAGC
CRpr1587	35686037-ctrl-102F	CCTGGTGGGACCAGGAACTCAG
CRpr1588	35686037-ctrl-102R	GCAGACCACCTTGCTCGTGTTGG
qpr1345	73012590-150f	ACATGAGCAAGGACTTCCCG
qpr1346	73012590-150r	CCCTCATCCCAAATTACCAGTCA
qpr1347	73012590-171f	TGGAGGAGGAGGCGTTAGTA
qpr1348	73012590-171r	CATGCAGCCTCAGAACCAAA
qpr1349	35686037-151f	GACAGCTGGCCACTAATCCA
qpr1350	35686037-151r	CTGTGGGACGTGTCAGGTTA
qpr1351	35686037-154f	TCGTTCCAAGCTCCCCTTTC
qpr1352	35686037-154r	TGGCCAGTTCCAGCTTTCT
qpr1079	NR2F6-101f	ATTACGGTGTCTTCACCTGCG
qpr1080	NR2F6-101r	GATCTGGCAGTCACGGTTGG
qpr1081	BABAM1-86f	GGACACCAAGGGTCAACTGT
qpr1082	BABAM1-86r	GAACGACTCCAGCTTTGGCA
qpr1083	ABHD8-115f	ACGGCATGCACGATAAGTTT
qpr1084	ABHD8-115r	CATTCCAGCATCACCATGT
qpr1085	MRPL34-157f	CTGTCTTGGCTGGATCCCTG
qpr1086	MRPL34-157r	TGATACTCATTCCCGCGAGC
qpr1190	OCEL1-161F	GGCACCTGCATACTCACCC
qpr1191	OCEL1-161R	CTGGGAGAGCAACTCATCCTC
qpr1192	OCEL1-125F	AAGAAGCCTATTGGAGCCATCC
qpr1193	OCEL1-125R	TGGAACACTGCGACATAGCG
qpr1194	USHBP1-247F	TTCTGGGCCGATGGAGTTC
qpr1195	USHBP1-247R	CAGCCTCAAGAGGGAATCCTG
qpr1196	MRPL34-161F	GTCTTGGCTGGATCCCTGTTG
qpr1197	MRPL34-161R	CTCGGCTGATACTCATTCCCG
qpr1208	9628987-94F	GGCCATTTAAACAGTGAAACACC
qpr1267	9628987-149r	TCCACCCACCTCACCCTC
qpr1324	9628987-184F	GCTTTCTTGCACCTGGAAAC
qpr1326	9628987-133R	TGTGCCTGGCCGAAACAA
CRpr1433	1092913T1O4-95F	GACAGGGAATCGTCAGTTATGTATCTTAT
CRpr1434	1092913T1O4-95R	TCCTCAGGTAGCAGCTCTGGGTT
CRpr1435	1092913ctrl-114F	CTGTGTCGTCTCAGAGTAGTGACCA
CRpr1436	1092913ctrl-114R	ACCCAGAGTCCACGCTAAGGAGT
CRpr1437	1092913T1O4-133F	TTGAAAGGGGAGAAGCGGTCTGGA
CRpr1438	1092913T1O4-133R	CAGATTTACTGAGCACGAGACCATAAGAT
CRpr1733	1092913U-f	GTTGCAGACAGGGAATCGTCAGTTAT
qpr1414	1092913-f	ACAAAACCACGGGATCACAG
qpr1415	1092913G-96f	TTGCAGACAGGGAATCGTCAGTTATG
qpr1416	1092913A-97f	GTTGCAGACAGGGAATCGTCAGTTATA
genotyping primers
GNT250	PAX9exon-814-f	CTGCTCTCGCAAGGAGAAAG
GNT251	PAX9exon-814-f	AGTTCCACGATGCGAAGCC
GNT252	PAX9exon-743-f	AATGGAGCCAGCCTTCGG
GNT253	PAX9exon-743-r	CTCCCTTCTCCAACCCGTTC
GNT254	PAX9exon-1477-f	AAGGTGGAGGAGTGGAGCA
GNT255	PAX9exon-1477-r	AGGACAATTTAGTTTCACAGTGGT
GNT259	PAX9exon1-322-2r	GGCCTGGACTTGGAGGGACT
GNT260	PAX9exon2-397-f	TCACCCAGGTGGGGAGCTAG
GNT261	PAX9exon2-397-r	CCATTGCTCCGAGCAGTACA
GNT262	PAX9exon3-619-2f	AGCCTTCGGGGAGGTGAAC
GNT263	PAX9exon5-1366-f	GCACCAAATGGTCTCCCAG
Clopr695	4808611-3702F	CCTCCATGTCCAACGCAAAG
Clopr696	4808611-3702R	CCAATGCTCCCCACCAAAG
Clopr697	4808611-1780F	CCCTGGAGTAGGGGGAAAGA
Clopr698	4808611-1780R	GTAAAGGGTTTCTGGGTGGG
Clopr699	4808611-3756F	CAAGCCTTCCATCAGCCGT
Clopr700	4808611-3756R	CCTGCCCTCATCCCAAATTAC
GNT507	NR2F6-CDNA-811f	GTGCGGGGACAAGTCGAG
GNT508	NR2F6-CDNA-811r	CTGCAGGCTCTCAACGTG
GNT509	NR2F6-gDNA-805f	ccctctcctctctacccctc
GNT510	NR2F6-gDNA-805r	ctcctcctaacctcccttgg
GNT511	BABAM1-CDNA-826f	CCAAATTCGGACACCAAGGG
GNT512	BABAM1-CDNA-826r	TCCCAAGGAACCCAGTTTGA
GNT513	BABAM1-gDNA-493f	cagggatatgaagggcctgt
GNT514	BABAM1-gDNA-493r	TAGGAGTGGAAATGGGCTGG
GNT515	OCEL1-CDNA-1034f	CAGTAAATGCACAACCCGGA
GNT516	OCEL1-CDNA-1034r	GGTTGAGATCTGGAGTCCCT
GNT517	OCEL1-gDNA-662f	gtgtcctctccgcgtgtc
GNT518	OCEL1-gDNA-662r	ccactactgatcagcaaggga
GNT519	ANKLE1-2160f	GGAGACTCAGGACCTGCC
GNT520	ANKLE1-2160r	TACTCCATAGACAGGGCAGG
GNT103	rs4808611- NR2F6-2210F	ATGGAACGCTGTGTGTCAAA
GNT104	rs4808611- NR2F6-2210R	TAGGGGTGCTGAGGAACAAG
GNT379	9628987-672F	TGCAGAGTCACCACAAACAC
GNT380	9628987-672R	TTGAGATGGAGGTTCGCTCT
GNT391	1092913-601F	CCATAGAAACATGCACTGGCT
GNT392	1092913-601R	ACGACACAGGTGTTCAGACG

## Sheet: Table S9
sgRNA primers
CRpr978	2236007T2-F	CACCgggacctccgcgagagtgcg
CRpr979	2236007T2-R	AAACcgcactctcgcggaggtccc
CRpr1443	PAX9-T1-F	CACCGcttcggggaggtgaaccagc
CRpr1444	PAX9-T1-R	AAACgctggttcacctccccgaag
CRpr754	4808611T3-F	CACCGACAGATCGGATGCTCGCCC
CRpr755	4808611T3-R	AAACGGGCGAGCATCCGATCTGTC
CRpr1557	73012590T1-TC-F	CACCGACTTCCCGAGGTCTAGAGTC
CRpr1558	73012590T1-TC-R	AAACGACTCTAGACCTCGGGAAGTC
CRpr1559	73012590T1-AA-F	CACCGACTTCCCGAGGTCTAGAGAA
CRpr1560	73012590T1-AA-R	AAACTTCTCTAGACCTCGGGAAGTC
CRpr1573	35686037T1-C-F	CACCGTTCCCAGACTCAGCCAGTCC
CRpr1574	35686037T1-C-R	AAACGGACTGGCTGAGTCTGGGAAC
CRpr1575	35686037T1-T-F	CACCGTTCCCAGACTCAGCTAGTCC
CRpr1576	35686037T1-T-R	AAACGGACTAGCTGAGTCTGGGAAC
CRpr1580	35686037T2-G-F	CACCGCCCTCCACACCAGGACTGGC
CRpr1581	35686037T2-G-R	AAACGCCAGTCCTGGTGTGGAGGGC
CRpr1582	35686037T2-A-F	CACCGCCCTCCACACCAGGACTAGC
CRpr1583	35686037T2-A-R	AAACGCTAGTCCTGGTGTGGAGGGC
Clopr631	9628987A-T1-F	CACCGTAAAAAAGGTGGCACTAAAT
Clopr632	9628987A-T1-R	AAACATTTAGTGCCACCTTTTTTAC
Clopr633	9628987C-T1-F	CACCGTAAAAAAGGTGGCACTAACT
Clopr634	9628987C-T1-R	AAACAGTTAGTGCCACCTTTTTTAC
Clopr651	1092913G-T1-F	CACCGATCGTCAGTTATGTATCTTA
Clopr652	1092913G-T1-R	AAACTAAGATACATAACTGACGATC
Clopr653	1092913A-T1-F	CACCGATCGTCAGTTATATATCTTA
Clopr654	1092913A-T1-R	AAACTAAGATATATAACTGACGATC
Clonal primers
Clopr549	PAX9-promoter-1969-2F	gatctgcgatctgcatctcaTATAGGTGGCGCTGTGACAAG
Clopr550	PAX9-promoter-1969-2R	cagtaccggaatgccaagcttGGGGATGGCGGCTAAAAGG
Clopr591	PAX9-CDS-F	agtGGTACCatggagccagccttcgggg
Clopr592	PAX9-CDS-R	gtgTCTAGAgagcgcggaagccgtg
Clopr597	PAX9-sh1-F	CCGGGCTGCTCCTTCTGGTTATGTTCTCGAGAACATAACCAGAAGGAGCAGCTTTTTG
Clopr598	PAX9-sh1-R	AATTCAAAAAGCTGCTCCTTCTGGTTATGTTCTCGAGAACATAACCAGAAGGAGCAGC
Clopr593	EGR1-CDS-F	agtGGTACCatggccgcggccaaggc
Clopr594	EGR1-CDS-R	gtgTCTAGAgcaaatttcaattgtcctggg
Clopr499	EGR1-sh1-F	CCGGCATCTCTCTGAACAACGAGAACTCGAGTTCTCGTTGTTCAGAGAGATGTTTTTG
Clopr500	EGR1-sh1-R	AATTCAAAAACATCTCTCTGAACAACGAGAACTCGAGTTCTCGTTGTTCAGAGAGATG
BrClo063	4808611-733F	GATAGGTACCGAGCTCCCCTCCCTTACCCTCCCTAAA
BrClo064	4808611-733R	TCGCAGATCTCGAGCCCCCACCGGAATTGACTGAAACG
SMG123	C4808611T-F	GACAGATCGGATGCTCGTCCGGGAACGGTGAGAAA
SMG124	C4808611T-R	TTTCTCACCGTTCCCGGACGAGCATCCGATCTGTC

## Sheet: Table S10
T-47D-omics	ATAC	DNase	H3K27ac	H3K4me3	DiR	SUM
rs10822013	1	1	1	1	0	4
rs4414128	1	1	1	0	0	3
rs2363956	0	0	1	1	1	3
rs737387	0	0	1	1	1	3
rs3750817	1	0	1	0	0	2
rs12711517	0	0	1	1	0	2
rs3784099	0	0	1	1	0	2
rs7102705	0	0	1	0	1	2
rs7904519	0	0	1	0	1	2
chr22:40779964	0	0	1	1	0	2
rs7107217	0	0	0	1	1	2
rs13329835	0	0	1	0	1	2
rs1092913	1	0	0	0	0	1
rs12422552	1	0	0	0	0	1
rs140068132	1	0	0	0	0	1
rs2981578	1	0	0	0	0	1
rs4784227	1	0	0	0	0	1
rs527616	1	0	0	0	0	1
rs6472903	1	0	0	0	0	1
rs7149859	1	0	0	0	0	1
rs10069690	0	0	1	0	0	1
rs10472076	0	0	1	0	0	1
rs10488023	0	0	1	0	0	1
rs10501858	0	0	1	0	0	1
rs11199914	0	0	1	0	0	1
rs11820646	0	0	1	0	0	1
rs12655019	0	0	1	0	0	1
rs13025833	0	0	1	0	0	1
rs132390	0	0	1	0	0	1
rs1387389	0	0	1	0	0	1
rs163818	0	0	1	0	0	1
rs16857609	0	0	1	0	0	1
rs16886165	0	0	1	0	0	1
rs17625845	0	0	1	0	0	1
rs1810320	0	0	1	0	0	1
rs1864729	0	0	1	0	0	1
rs1876206	0	0	1	0	0	1
rs2386661	0	0	1	0	0	1
rs2842346	0	0	1	0	0	1
rs2943559	0	0	1	0	0	1
rs4808611	0	0	1	0	0	1
rs4973768	0	0	1	0	0	1
rs6504950	0	0	1	0	0	1
rs6678914	0	0	1	0	0	1
rs6762644	0	0	1	0	0	1
rs6845621	0	0	1	0	0	1
rs7648642	0	0	1	0	0	1
rs7726354	0	0	1	0	0	1
rs7816345	0	0	1	0	0	1
rs9383938	0	0	1	0	0	1
rs11075995	0	0	0	1	0	1
rs11257188	0	0	0	1	0	1
rs1154865	0	0	0	1	0	1
rs11552449	0	0	0	1	0	1
rs11644424	0	0	0	1	0	1
rs11780156	0	0	0	1	0	1
rs1353747	0	0	0	1	0	1
rs2193094	0	0	0	1	0	1
rs2230754	0	0	0	1	0	1
rs2819348	0	0	0	1	0	1
rs34065801	0	0	0	1	0	1
rs3822625	0	0	0	1	0	1
rs478665	0	0	0	1	0	1
rs4951011	0	0	0	1	0	1
rs6797852	0	0	0	1	0	1
rs909116	0	0	0	1	0	1
rs9383951	0	0	0	1	0	1
rs9523848	0	0	0	1	0	1
rs2496589	0	0	0	0	1	1
rs10474352	0	0	0	0	1	1
rs13387042	0	0	0	0	1	1
rs1436904	0	0	0	0	1	1
rs2075555	0	0	0	0	1	1
rs166870	0	0	0	0	1	1
rs10941679	0	0	0	0	1	1
rs2236007	0	0	0	0	1	1
rs12467348	0	0	0	0	1	1
rs12118390	0	0	0	0	1	1
rs757369	0	0	0	0	1	1
rs62314947	0	0	0	0	1	1
rs11814448	0	0	0	0	1	1
rs2842347	0	0	0	0	1	1
rs6835704	0	0	0	0	1	1

[truncated: 1 more sheets: Table S11]
